# Supplementary material for: A test of the lateral semicircular canal correlation to head posture, diet and other biological traits in “ungulate” mammals
Source: Sci Rep. 2020 Nov 11;10:19602. doi: 10.1038/s41598-020-76757-0 (PMC7658238; doi:10.1038/s41598-020-76757-0)
Supplement: Supplementary file 2 — Supplementary Information [file 41598_2020_76757_MOESM2_ESM.xlsx]

## Sheet: Intro
Supplementary Information: dataset of "A test of the lateral semicircular canal correlation to head posture, diet and other biological traits in “ungulate” mammals."
Benoit J. 1*, Legendre L.J. 2, Costeur L. 3, Farke A.4, Mennecart B. 3, Neenan J.M. 5, Merigeaud S. 6, Manger P.R.7
1Evolutionary Studies Institute (ESI), School of Geosciences, University of the Witwatersrand, Braamfontein, 2050, Johannesburg, South Africa
2Jackson School of Geosciences, The University of Texas at Austin, 2275 Speedway Stop C9000, Austin, TX, United States
3 Naturhistorisches Museum Basel, Augustinergasse 2, 4001 Basel, Switzerland.
4 Raymond M. Alf Museum of Paleontology at The Webb Schools, 1175 West Baseline Road, Claremont, California, USA
5 Oxford University Museum of Natural History, Parks Road, Oxford, OX1 3PW, UK.
6 Radiologist Groupe CRP, Clinique du Parc, Castelnau le Lez, France
Tridilogy, Saint Gely du Fesc, France
7 School of Anatomical Sciences, University of the Witwatersrand, 7 York Road, Parktown, 2193, Johannesburg, South Africa.
*Corresponding author: julien.benoit@wits.ac.za.

## Sheet: Data
Specimen	Species	Order	Sub-order	Reconstructed cranial orientation (in °)			Neutral head posture	Diet	Head butting	Body mass	Horns, or antlers or ossicones present	Habitat	Bibliographic source	Source of the scan
-	-	-	-	Average left and right	Right ear	Left ear	(in °)	Browser/ Grazer/ mixed/ other	yes/ no	(in Kg)	yes/ no	open/ closed/ mixed/ rocky/ semi-aquatic	for diet, body mass, head butting and habitat	-
AZ1679	Addax nasomaculatus	Artiodactyla	Ruminantia	45	46	44	-	-	-	-	Yes	-	-	Donald Gordon Medical Centre, Johannesburg
IMG_3253	Addax nasomaculatus	Artiodactyla	Ruminantia	-	-	-	43	-	-	-	Yes	-	-	-
IMG_2953	Addax nasomaculatus	Artiodactyla	Ruminantia	-	-	-	47	-	-	-	Yes	-	-	-
IMG_2951	Addax nasomaculatus	Artiodactyla	Ruminantia	-	-	-	47	-	-	-	Yes	-	-	-
IMG_2950	Addax nasomaculatus	Artiodactyla	Ruminantia	-	-	-	46	-	-	-	Yes	-	-	-
IMG_2949	Addax nasomaculatus	Artiodactyla	Ruminantia	-	-	-	47	-	-	-	Yes	-	-	-
IMG_2948	Addax nasomaculatus	Artiodactyla	Ruminantia	-	-	-	46	-	-	-	Yes	-	-	-
IMG_2947	Addax nasomaculatus	Artiodactyla	Ruminantia	-	-	-	48	-	-	-	Yes	-	-	-
IMG_2946	Addax nasomaculatus	Artiodactyla	Ruminantia	-	-	-	48	-	-	-	Yes	-	-	-
IMG_8806	Addax nasomaculatus	Artiodactyla	Ruminantia	-	-	-	41	-	-	-	Yes	-	-	-
IMG_8805	Addax nasomaculatus	Artiodactyla	Ruminantia	-	-	-	44	-	-	-	Yes	-	-	-
IMG_8804	Addax nasomaculatus	Artiodactyla	Ruminantia	-	-	-	44	-	-	-	Yes	-	-	-
IMG_8803	Addax nasomaculatus	Artiodactyla	Ruminantia	-	-	-	44	-	-	-	Yes	-	-	-
IMG_8802	Addax nasomaculatus	Artiodactyla	Ruminantia	-	-	-	41	-	-	-	Yes	-	-	-
IMG_8801	Addax nasomaculatus	Artiodactyla	Ruminantia	-	-	-	42	-	-	-	Yes	-	-	-
IMG_8800	Addax nasomaculatus	Artiodactyla	Ruminantia	-	-	-	41	-	-	-	Yes	-	-	-
IMG_8799	Addax nasomaculatus	Artiodactyla	Ruminantia	-	-	-	42	-	-	-	Yes	-	-	-
IMG_8798	Addax nasomaculatus	Artiodactyla	Ruminantia	-	-	-	44	-	-	-	Yes	-	-	-
IMG_8680	Addax nasomaculatus	Artiodactyla	Ruminantia	-	-	-	53	-	-	-	Yes	-	-	-
IMG_8679	Addax nasomaculatus	Artiodactyla	Ruminantia	-	-	-	53	-	-	-	Yes	-	-	-
IMG_8678	Addax nasomaculatus	Artiodactyla	Ruminantia	-	-	-	54	-	-	-	Yes	-	-	-
IMG_8677	Addax nasomaculatus	Artiodactyla	Ruminantia	-	-	-	52	-	-	-	Yes	-	-	-
IMG_8676	Addax nasomaculatus	Artiodactyla	Ruminantia	-	-	-	52	-	-	-	Yes	-	-	-
IMG_8675	Addax nasomaculatus	Artiodactyla	Ruminantia	-	-	-	52	-	-	-	Yes	-	-	-
IMG_8674	Addax nasomaculatus	Artiodactyla	Ruminantia	-	-	-	46	-	-	-	Yes	-	-	-
IMG_8673	Addax nasomaculatus	Artiodactyla	Ruminantia	-	-	-	41	-	-	-	Yes	-	-	-
IMG_8671	Addax nasomaculatus	Artiodactyla	Ruminantia	-	-	-	41	-	-	-	Yes	-	-	-
IMG_8670	Addax nasomaculatus	Artiodactyla	Ruminantia	-	-	-	44	-	-	-	Yes	-	-	-
IMG_8669	Addax nasomaculatus	Artiodactyla	Ruminantia	-	-	-	48	-	-	-	Yes	-	-	-
IMG_8668	Addax nasomaculatus	Artiodactyla	Ruminantia	-	-	-	47	-	-	-	Yes	-	-	-
IMG_8667	Addax nasomaculatus	Artiodactyla	Ruminantia	-	-	-	48	-	-	-	Yes	-	-	-
IMG_8666	Addax nasomaculatus	Artiodactyla	Ruminantia	-	-	-	47	-	-	-	Yes	-	-	-
IMG_8665	Addax nasomaculatus	Artiodactyla	Ruminantia	-	-	-	49	-	-	-	Yes	-	-	-
IMG_8664	Addax nasomaculatus	Artiodactyla	Ruminantia	-	-	-	46	-	-	-	Yes	-	-	-
IMG_8663	Addax nasomaculatus	Artiodactyla	Ruminantia	-	-	-	46	-	-	-	Yes	-	-	-
IMG_8662	Addax nasomaculatus	Artiodactyla	Ruminantia	-	-	-	45	-	-	-	Yes	-	-	-
IMG_8661	Addax nasomaculatus	Artiodactyla	Ruminantia	-	-	-	45	-	-	-	Yes	-	-	-
IMG_8660	Addax nasomaculatus	Artiodactyla	Ruminantia	-	-	-	46	-	-	-	Yes	-	-	-
IMG_8659	Addax nasomaculatus	Artiodactyla	Ruminantia	-	-	-	45	-	-	-	Yes	-	-	-
IMG_8658	Addax nasomaculatus	Artiodactyla	Ruminantia	-	-	-	46	-	-	-	Yes	-	-	-
IMG_8657	Addax nasomaculatus	Artiodactyla	Ruminantia	-	-	-	44	-	-	-	Yes	-	-	-
IMG_8656	Addax nasomaculatus	Artiodactyla	Ruminantia	-	-	-	47	-	-	-	Yes	-	-	-
IMG_8655	Addax nasomaculatus	Artiodactyla	Ruminantia	-	-	-	46	-	-	-	Yes	-	-	-
IMG_8654	Addax nasomaculatus	Artiodactyla	Ruminantia	-	-	-	46	-	-	-	Yes	-	-	-
IMG_8653	Addax nasomaculatus	Artiodactyla	Ruminantia	-	-	-	47	-	-	-	Yes	-	-	-
IMG_8652	Addax nasomaculatus	Artiodactyla	Ruminantia	-	-	-	45	-	-	-	Yes	-	-	-
IMG_8650	Addax nasomaculatus	Artiodactyla	Ruminantia	-	-	-	50	-	-	-	Yes	-	-	-
IMG_8649	Addax nasomaculatus	Artiodactyla	Ruminantia	-	-	-	51	-	-	-	Yes	-	-	-
IMG_8648	Addax nasomaculatus	Artiodactyla	Ruminantia	-	-	-	51	-	-	-	Yes	-	-	-
IMG_8647	Addax nasomaculatus	Artiodactyla	Ruminantia	-	-	-	50	-	-	-	Yes	-	-	-
IMG_8646	Addax nasomaculatus	Artiodactyla	Ruminantia	-	-	-	52	-	-	-	Yes	-	-	-
IMG_8631	Addax nasomaculatus	Artiodactyla	Ruminantia	-	-	-	44	-	-	-	Yes	-	-	-
IMG_8630	Addax nasomaculatus	Artiodactyla	Ruminantia	-	-	-	45	-	-	-	Yes	-	-	-
IMG_8629	Addax nasomaculatus	Artiodactyla	Ruminantia	-	-	-	51	-	-	-	Yes	-	-	-
IMG_8627	Addax nasomaculatus	Artiodactyla	Ruminantia	-	-	-	45	-	-	-	Yes	-	-	-
IMG_3868	Addax nasomaculatus	Artiodactyla	Ruminantia	-	-	-	48	-	-	-	Yes	-	-	-
IMG_3867	Addax nasomaculatus	Artiodactyla	Ruminantia	-	-	-	47	-	-	-	Yes	-	-	-
IMG_3866	Addax nasomaculatus	Artiodactyla	Ruminantia	-	-	-	46	-	-	-	Yes	-	-	-
IMG_3865	Addax nasomaculatus	Artiodactyla	Ruminantia	-	-	-	48	-	-	-	Yes	-	-	-
IMG_3864	Addax nasomaculatus	Artiodactyla	Ruminantia	-	-	-	48	-	-	-	Yes	-	-	-
IMG_3863	Addax nasomaculatus	Artiodactyla	Ruminantia	-	-	-	57	-	-	-	Yes	-	-	-
IMG_3862	Addax nasomaculatus	Artiodactyla	Ruminantia	-	-	-	57	-	-	-	Yes	-	-	-
IMG_3861	Addax nasomaculatus	Artiodactyla	Ruminantia	-	-	-	56	-	-	-	Yes	-	-	-
IMG_3860	Addax nasomaculatus	Artiodactyla	Ruminantia	-	-	-	56	-	-	-	Yes	-	-	-
IMG_3859	Addax nasomaculatus	Artiodactyla	Ruminantia	-	-	-	56	-	-	-	Yes	-	-	-
IMG_3855	Addax nasomaculatus	Artiodactyla	Ruminantia	-	-	-	51	-	-	-	Yes	-	-	-
IMG_3854	Addax nasomaculatus	Artiodactyla	Ruminantia	-	-	-	49	-	-	-	Yes	-	-	-
IMG_3410	Addax nasomaculatus	Artiodactyla	Ruminantia	-	-	-	46	-	-	-	Yes	-	-	-
IMG_3344	Addax nasomaculatus	Artiodactyla	Ruminantia	-	-	-	54	-	-	-	Yes	-	-	-
IMG_3339	Addax nasomaculatus	Artiodactyla	Ruminantia	-	-	-	61	-	-	-	Yes	-	-	-
IMG_3338	Addax nasomaculatus	Artiodactyla	Ruminantia	-	-	-	60	-	-	-	Yes	-	-	-
IMG_3337	Addax nasomaculatus	Artiodactyla	Ruminantia	-	-	-	52	-	-	-	Yes	-	-	-
IMG_3256	Addax nasomaculatus	Artiodactyla	Ruminantia	-	-	-	42	-	-	-	Yes	-	-	-
IMG 5724	Addax nasomaculatus	Artiodactyla	Ruminantia	-	-	-	48	-	-	-	Yes	-	-	-
IMG 5723	Addax nasomaculatus	Artiodactyla	Ruminantia	-	-	-	49	-	-	-	Yes	-	-	-
IMG_3255	Addax nasomaculatus	Artiodactyla	Ruminantia	-	-	-	42	-	-	-	Yes	-	-	-
-	Addax nasomaculatus	Artiodactyla	Ruminantia	45	46	45	48	Grazer	yes	93	yes	open	Krausman P.R., Casey A.L., (2007) Addax nasomaculatus. Mammalian Species 807, 1–4. https://doi.org/10.1644/807.1	-
YPM3982	Aepyceros melampus	Artiodactyla	Ruminantia	51	44	55	-	-	-	-	yes	-	-	Farke A. (2010) Evolution and functional morphology of the frontal sinuses in Bovidae (Mammalia: Artiodactyla), and implications for the evolution of cranial pneumaticity. Zoological Journal of the Linnean Society, 159, 988–1014. Doi: 10.1111/j.1096-3642.2009.00586. Department of Radiology, Stony Brook University Hospital
YPM9192	Aepyceros melampus	Artiodactyla	Ruminantia	54	56	52	-	-	-	-	yes	-	-	Farke A. (2010) Evolution and functional morphology of the frontal sinuses in Bovidae (Mammalia: Artiodactyla), and implications for the evolution of cranial pneumaticity. Zoological Journal of the Linnean Society, 159, 988–1014. Doi: 10.1111/j.1096-3642.2009.00586. Department of Radiology, Stony Brook University Hospital
IMG 0860	Aepyceros melampus	Artiodactyla	Ruminantia	-	-	-	26	-	-	-	no	-	-	-
IMG 4056	Aepyceros melampus	Artiodactyla	Ruminantia	-	-	-	17	-	-	-	yes	-	-	-
IMG 4055	Aepyceros melampus	Artiodactyla	Ruminantia	-	-	-	16	-	-	-	yes	-	-	-
IMG 4054	Aepyceros melampus	Artiodactyla	Ruminantia	-	-	-	17	-	-	-	yes	-	-	-
IMG 4049	Aepyceros melampus	Artiodactyla	Ruminantia	-	-	-	30	-	-	-	yes	-	-	-
IMG 2282	Aepyceros melampus	Artiodactyla	Ruminantia	-	-	-	26	-	-	-	no	-	-	-
IMG 1991	Aepyceros melampus	Artiodactyla	Ruminantia	-	-	-	40	-	-	-	no	-	-	-
IMG 1987	Aepyceros melampus	Artiodactyla	Ruminantia	-	-	-	42	-	-	-	no	-	-	-
IMG 1467	Aepyceros melampus	Artiodactyla	Ruminantia	-	-	-	27	-	-	-	no	-	-	-
IMG 1467	Aepyceros melampus	Artiodactyla	Ruminantia	-	-	-	21	-	-	-	no	-	-	-
IMG 1453	Aepyceros melampus	Artiodactyla	Ruminantia	-	-	-	34	-	-	-	no	-	-	-
IMG 1450	Aepyceros melampus	Artiodactyla	Ruminantia	-	-	-	34	-	-	-	no	-	-	-
IMG 1371	Aepyceros melampus	Artiodactyla	Ruminantia	-	-	-	27	-	-	-	no	-	-	-
IMG 1368	Aepyceros melampus	Artiodactyla	Ruminantia	-	-	-	27	-	-	-	no	-	-	-
IMG 1342	Aepyceros melampus	Artiodactyla	Ruminantia	-	-	-	31	-	-	-	no	-	-	-
IMG 0862	Aepyceros melampus	Artiodactyla	Ruminantia	-	-	-	25	-	-	-	no	-	-	-
IMG 0861	Aepyceros melampus	Artiodactyla	Ruminantia	-	-	-	26	-	-	-	no	-	-	-
IMG 4064	Aepyceros melampus	Artiodactyla	Ruminantia	-	-	-	25	-	-	-	yes	-	-	-
IMG 4063	Aepyceros melampus	Artiodactyla	Ruminantia	-	-	-	24	-	-	-	yes	-	-	-
IMG 4062	Aepyceros melampus	Artiodactyla	Ruminantia	-	-	-	26	-	-	-	yes	-	-	-
IMG 4061	Aepyceros melampus	Artiodactyla	Ruminantia	-	-	-	25	-	-	-	yes	-	-	-
IMG 4060	Aepyceros melampus	Artiodactyla	Ruminantia	-	-	-	23	-	-	-	yes	-	-	-
IMG 4059	Aepyceros melampus	Artiodactyla	Ruminantia	-	-	-	25	-	-	-	yes	-	-	-
IMG 4058	Aepyceros melampus	Artiodactyla	Ruminantia	-	-	-	17	-	-	-	yes	-	-	-
IMG 4057	Aepyceros melampus	Artiodactyla	Ruminantia	-	-	-	16	-	-	-	yes	-	-	-
IMG 4083	Aepyceros melampus	Artiodactyla	Ruminantia	-	-	-	22	-	-	-	yes	-	-	-
IMG 4082	Aepyceros melampus	Artiodactyla	Ruminantia	-	-	-	23	-	-	-	yes	-	-	-
IMG 4081	Aepyceros melampus	Artiodactyla	Ruminantia	-	-	-	24	-	-	-	yes	-	-	-
IMG 4080	Aepyceros melampus	Artiodactyla	Ruminantia	-	-	-	24	-	-	-	yes	-	-	-
IMG 4079	Aepyceros melampus	Artiodactyla	Ruminantia	-	-	-	24	-	-	-	yes	-	-	-
IMG 4078	Aepyceros melampus	Artiodactyla	Ruminantia	-	-	-	23	-	-	-	yes	-	-	-
IMG 4077	Aepyceros melampus	Artiodactyla	Ruminantia	-	-	-	21	-	-	-	yes	-	-	-
IMG 4076	Aepyceros melampus	Artiodactyla	Ruminantia	-	-	-	23	-	-	-	yes	-	-	-
IMG 4072	Aepyceros melampus	Artiodactyla	Ruminantia	-	-	-	18	-	-	-	yes	-	-	-
IMG 4071	Aepyceros melampus	Artiodactyla	Ruminantia	-	-	-	17	-	-	-	yes	-	-	-
IMG 4070	Aepyceros melampus	Artiodactyla	Ruminantia	-	-	-	17	-	-	-	yes	-	-	-
IMG 4069	Aepyceros melampus	Artiodactyla	Ruminantia	-	-	-	18	-	-	-	yes	-	-	-
IMG 4068	Aepyceros melampus	Artiodactyla	Ruminantia	-	-	-	19	-	-	-	yes	-	-	-
IMG 4067	Aepyceros melampus	Artiodactyla	Ruminantia	-	-	-	22	-	-	-	yes	-	-	-
IMG 4066	Aepyceros melampus	Artiodactyla	Ruminantia	-	-	-	25	-	-	-	yes	-	-	-
IMG 4065	Aepyceros melampus	Artiodactyla	Ruminantia	-	-	-	23	-	-	-	yes	-	-	-
-	Aepyceros melampus	Artiodactyla	Ruminantia	53	50	54	24	Mixed	yes	58	Yes	open	Estes R.D. (2012) The Behavior Guide to African Mammals: Including Hoofed Mammals, Carnivores, Primates. Univ of California Press.	-
YPM3573	Alcelaphus buselaphus	Artiodactyla	Ruminantia	55	59	52	-	-	-	-	yes	-	-	Farke A. (2010) Evolution and functional morphology of the frontal sinuses in Bovidae (Mammalia: Artiodactyla), and implications for the evolution of cranial pneumaticity. Zoological Journal of the Linnean Society, 159, 988–1014. Doi: 10.1111/j.1096-3642.2009.00586. Department of Radiology, Stony Brook University Hospital
YPM3514	Alcelaphus buselaphus	Artiodactyla	Ruminantia	63	63	64	-	-	-	-	yes	-	-	Farke A. (2010) Evolution and functional morphology of the frontal sinuses in Bovidae (Mammalia: Artiodactyla), and implications for the evolution of cranial pneumaticity. Zoological Journal of the Linnean Society, 159, 988–1014. Doi: 10.1111/j.1096-3642.2009.00586. Department of Radiology, Stony Brook University Hospital
YPM1506	Alcelaphus buselaphus	Artiodactyla	Ruminantia	68	65	71	-	-	-	-	yes	-	-	Farke A. (2010) Evolution and functional morphology of the frontal sinuses in Bovidae (Mammalia: Artiodactyla), and implications for the evolution of cranial pneumaticity. Zoological Journal of the Linnean Society, 159, 988–1014. Doi: 10.1111/j.1096-3642.2009.00586. Department of Radiology, Stony Brook University Hospital
YPM3520	Alcelaphus buselaphus	Artiodactyla	Ruminantia	74	-	74	-	-	-	-	yes	-	-	Farke A. (2010) Evolution and functional morphology of the frontal sinuses in Bovidae (Mammalia: Artiodactyla), and implications for the evolution of cranial pneumaticity. Zoological Journal of the Linnean Society, 159, 988–1014. Doi: 10.1111/j.1096-3642.2009.00586. Department of Radiology, Stony Brook University Hospital
YPM3539	Alcelaphus buselaphus	Artiodactyla	Ruminantia	70	66	73	-	-	-	-	yes	-	-	Farke A. (2010) Evolution and functional morphology of the frontal sinuses in Bovidae (Mammalia: Artiodactyla), and implications for the evolution of cranial pneumaticity. Zoological Journal of the Linnean Society, 159, 988–1014. Doi: 10.1111/j.1096-3642.2009.00586. Department of Radiology, Stony Brook University Hospital
YPM5118	Alcelaphus buselaphus	Artiodactyla	Ruminantia	74	74	-	-	-	-	-	yes	-	-	Farke A. (2010) Evolution and functional morphology of the frontal sinuses in Bovidae (Mammalia: Artiodactyla), and implications for the evolution of cranial pneumaticity. Zoological Journal of the Linnean Society, 159, 988–1014. Doi: 10.1111/j.1096-3642.2009.00586. Department of Radiology, Stony Brook University Hospital
YPM3568	Alcelaphus buselaphus	Artiodactyla	Ruminantia	73	62	85	-	-	-	-	yes	-	-	Farke A. (2010) Evolution and functional morphology of the frontal sinuses in Bovidae (Mammalia: Artiodactyla), and implications for the evolution of cranial pneumaticity. Zoological Journal of the Linnean Society, 159, 988–1014. Doi: 10.1111/j.1096-3642.2009.00586. Department of Radiology, Stony Brook University Hospital
YPM14596	Alcelaphus buselaphus	Artiodactyla	Ruminantia	70	68	74	-	-	-	-	yes	-	-	Farke A. (2010) Evolution and functional morphology of the frontal sinuses in Bovidae (Mammalia: Artiodactyla), and implications for the evolution of cranial pneumaticity. Zoological Journal of the Linnean Society, 159, 988–1014. Doi: 10.1111/j.1096-3642.2009.00586. Department of Radiology, Stony Brook University Hospital
IMG 1710	Alcelaphus buselaphus	Artiodactyla	Ruminantia	-	-	-	57	-	-	-	yes	-	-	-
IMG 1705	Alcelaphus buselaphus	Artiodactyla	Ruminantia	-	-	-	56	-	-	-	yes	-	-	-
IMG 1776	Alcelaphus buselaphus	Artiodactyla	Ruminantia	-	-	-	50	-	-	-	yes	-	-	-
IMG 1738	Alcelaphus buselaphus	Artiodactyla	Ruminantia	-	-	-	55	-	-	-	yes	-	-	-
IMG 1735	Alcelaphus buselaphus	Artiodactyla	Ruminantia	-	-	-	53	-	-	-	yes	-	-	-
IMG 1732	Alcelaphus buselaphus	Artiodactyla	Ruminantia	-	-	-	62	-	-	-	yes	-	-	-
IMG 1724	Alcelaphus buselaphus	Artiodactyla	Ruminantia	-	-	-	54	-	-	-	yes	-	-	-
IMG 1723	Alcelaphus buselaphus	Artiodactyla	Ruminantia	-	-	-	51	-	-	-	yes	-	-	-
IMG 1720	Alcelaphus buselaphus	Artiodactyla	Ruminantia	-	-	-	56	-	-	-	yes	-	-	-
IMG 1720	Alcelaphus buselaphus	Artiodactyla	Ruminantia	-	-	-	57	-	-	-	yes	-	-	-
IMG 1719	Alcelaphus buselaphus	Artiodactyla	Ruminantia	-	-	-	62	-	-	-	yes	-	-	-
IMG 1716	Alcelaphus buselaphus	Artiodactyla	Ruminantia	-	-	-	58	-	-	-	yes	-	-	-
IMG 1715	Alcelaphus buselaphus	Artiodactyla	Ruminantia	-	-	-	57	-	-	-	yes	-	-	-
IMG 1715	Alcelaphus buselaphus	Artiodactyla	Ruminantia	-	-	-	58	-	-	-	yes	-	-	-
IMG 1714	Alcelaphus buselaphus	Artiodactyla	Ruminantia	-	-	-	60	-	-	-	yes	-	-	-
IMG 1714	Alcelaphus buselaphus	Artiodactyla	Ruminantia	-	-	-	59	-	-	-	yes	-	-	-
IMG 1711	Alcelaphus buselaphus	Artiodactyla	Ruminantia	-	-	-	51	-	-	-	yes	-	-	-
IMG 1733	Alcelaphus buselaphus	Artiodactyla	Ruminantia	-	-	-	58	-	-	-	yes	-	-	-
IMG 1776	Alcelaphus buselaphus	Artiodactyla	Ruminantia	-	-	-	55	-	-	-	yes	-	-	-
IMG 1779	Alcelaphus buselaphus	Artiodactyla	Ruminantia	-	-	-	54	-	-	-	yes	-	-	-
IMG 1777	Alcelaphus buselaphus	Artiodactyla	Ruminantia	-	-	-	49	-	-	-	yes	-	-	-
IMG 1821	Alcelaphus buselaphus	Artiodactyla	Ruminantia	-	-	-	53	-	-	-	yes	-	-	-
IMG 1819	Alcelaphus buselaphus	Artiodactyla	Ruminantia	-	-	-	58	-	-	-	yes	-	-	-
IMG 1818	Alcelaphus buselaphus	Artiodactyla	Ruminantia	-	-	-	58	-	-	-	yes	-	-	-
IMG 1816	Alcelaphus buselaphus	Artiodactyla	Ruminantia	-	-	-	54	-	-	-	yes	-	-	-
IMG 1815	Alcelaphus buselaphus	Artiodactyla	Ruminantia	-	-	-	59	-	-	-	yes	-	-	-
IMG 1814	Alcelaphus buselaphus	Artiodactyla	Ruminantia	-	-	-	62	-	-	-	yes	-	-	-
IMG 1813	Alcelaphus buselaphus	Artiodactyla	Ruminantia	-	-	-	57	-	-	-	yes	-	-	-
IMG 1811	Alcelaphus buselaphus	Artiodactyla	Ruminantia	-	-	-	58	-	-	-	yes	-	-	-
IMG 1810	Alcelaphus buselaphus	Artiodactyla	Ruminantia	-	-	-	59	-	-	-	yes	-	-	-
IMG 1809	Alcelaphus buselaphus	Artiodactyla	Ruminantia	-	-	-	59	-	-	-	yes	-	-	-
IMG 1808	Alcelaphus buselaphus	Artiodactyla	Ruminantia	-	-	-	59	-	-	-	yes	-	-	-
IMG 1807	Alcelaphus buselaphus	Artiodactyla	Ruminantia	-	-	-	58	-	-	-	yes	-	-	-
IMG 1802	Alcelaphus buselaphus	Artiodactyla	Ruminantia	-	-	-	57	-	-	-	yes	-	-	-
IMG 1796	Alcelaphus buselaphus	Artiodactyla	Ruminantia	-	-	-	57	-	-	-	yes	-	-	-
IMG 3536	Alcelaphus buselaphus	Artiodactyla	Ruminantia	-	-	-	59	-	-	-	yes	-	-	-
IMG 3535	Alcelaphus buselaphus	Artiodactyla	Ruminantia	-	-	-	57	-	-	-	yes	-	-	-
IMG 3528	Alcelaphus buselaphus	Artiodactyla	Ruminantia	-	-	-	43	-	-	-	yes	-	-	-
IMG 3523	Alcelaphus buselaphus	Artiodactyla	Ruminantia	-	-	-	71	-	-	-	yes	-	-	-
IMG 3347	Alcelaphus buselaphus	Artiodactyla	Ruminantia	-	-	-	57	-	-	-	yes	-	-	-
IMG 3565	Alcelaphus buselaphus	Artiodactyla	Ruminantia	-	-	-	64	-	-	-	yes	-	-	-
IMG 3564	Alcelaphus buselaphus	Artiodactyla	Ruminantia	-	-	-	64	-	-	-	yes	-	-	-
IMG 3563	Alcelaphus buselaphus	Artiodactyla	Ruminantia	-	-	-	64	-	-	-	yes	-	-	-
IMG 3562	Alcelaphus buselaphus	Artiodactyla	Ruminantia	-	-	-	62	-	-	-	yes	-	-	-
IMG 3561	Alcelaphus buselaphus	Artiodactyla	Ruminantia	-	-	-	62	-	-	-	yes	-	-	-
IMG 3560	Alcelaphus buselaphus	Artiodactyla	Ruminantia	-	-	-	62	-	-	-	yes	-	-	-
IMG 3559	Alcelaphus buselaphus	Artiodactyla	Ruminantia	-	-	-	65	-	-	-	yes	-	-	-
IMG 3558	Alcelaphus buselaphus	Artiodactyla	Ruminantia	-	-	-	62	-	-	-	yes	-	-	-
IMG 3557	Alcelaphus buselaphus	Artiodactyla	Ruminantia	-	-	-	62	-	-	-	yes	-	-	-
IMG 3556	Alcelaphus buselaphus	Artiodactyla	Ruminantia	-	-	-	60	-	-	-	yes	-	-	-
IMG 3555	Alcelaphus buselaphus	Artiodactyla	Ruminantia	-	-	-	42	-	-	-	yes	-	-	-
IMG 3554	Alcelaphus buselaphus	Artiodactyla	Ruminantia	-	-	-	40	-	-	-	yes	-	-	-
IMG 3553	Alcelaphus buselaphus	Artiodactyla	Ruminantia	-	-	-	40	-	-	-	yes	-	-	-
IMG 3552	Alcelaphus buselaphus	Artiodactyla	Ruminantia	-	-	-	40	-	-	-	yes	-	-	-
IMG 3551	Alcelaphus buselaphus	Artiodactyla	Ruminantia	-	-	-	39	-	-	-	yes	-	-	-
IMG 3550	Alcelaphus buselaphus	Artiodactyla	Ruminantia	-	-	-	41	-	-	-	yes	-	-	-
IMG 3549	Alcelaphus buselaphus	Artiodactyla	Ruminantia	-	-	-	42	-	-	-	yes	-	-	-
IMG 3548	Alcelaphus buselaphus	Artiodactyla	Ruminantia	-	-	-	40	-	-	-	yes	-	-	-
IMG 3547	Alcelaphus buselaphus	Artiodactyla	Ruminantia	-	-	-	39	-	-	-	yes	-	-	-
IMG 3546	Alcelaphus buselaphus	Artiodactyla	Ruminantia	-	-	-	40	-	-	-	yes	-	-	-
IMG 3545	Alcelaphus buselaphus	Artiodactyla	Ruminantia	-	-	-	54	-	-	-	yes	-	-	-
IMG 3542	Alcelaphus buselaphus	Artiodactyla	Ruminantia	-	-	-	57	-	-	-	yes	-	-	-
IMG 3541	Alcelaphus buselaphus	Artiodactyla	Ruminantia	-	-	-	57	-	-	-	yes	-	-	-
IMG 3540	Alcelaphus buselaphus	Artiodactyla	Ruminantia	-	-	-	62	-	-	-	yes	-	-	-
IMG 3539	Alcelaphus buselaphus	Artiodactyla	Ruminantia	-	-	-	60	-	-	-	yes	-	-	-
IMG 3538	Alcelaphus buselaphus	Artiodactyla	Ruminantia	-	-	-	58	-	-	-	yes	-	-	-
IMG 3537	Alcelaphus buselaphus	Artiodactyla	Ruminantia	-	-	-	59	-	-	-	yes	-	-	-
-	Alcelaphus buselaphus	Artiodactyla	Ruminantia	68	65	70	55	Grazer	yes	185	yes	open	Estes R.D. (2012) The Behavior Guide to African Mammals: Including Hoofed Mammals, Carnivores, Primates. Univ of California Press.	-
NMB C3530	Alces alces	Artiodactyla	Ruminantia	43	41	45	-	-	-	-	no	-	-	Basel University Hospital (Siemens Sensation 16)
NMB10816	Alces alces	Artiodactyla	Ruminantia	44	-	44	-	-	-	-	yes	-	-	Basel University Hospital (Siemens Sensation 16)
IMG 3040	Alces alces	Artiodactyla	Ruminantia	-	-	-	43	-	-	-	yes	-	-	-
IMG 3039	Alces alces	Artiodactyla	Ruminantia	-	-	-	39	-	-	-	yes	-	-	-
IMG 3038	Alces alces	Artiodactyla	Ruminantia	-	-	-	37	-	-	-	yes	-	-	-
IMG 9998	Alces alces	Artiodactyla	Ruminantia	-	-	-	27	-	-	-	yes	-	-	-
IMG 9997	Alces alces	Artiodactyla	Ruminantia	-	-	-	28	-	-	-	yes	-	-	-
IMG 9996	Alces alces	Artiodactyla	Ruminantia	-	-	-	23	-	-	-	yes	-	-	-
IMG 9995	Alces alces	Artiodactyla	Ruminantia	-	-	-	28	-	-	-	yes	-	-	-
IMG 9994	Alces alces	Artiodactyla	Ruminantia	-	-	-	27	-	-	-	yes	-	-	-
IMG 9993	Alces alces	Artiodactyla	Ruminantia	-	-	-	25	-	-	-	yes	-	-	-
IMG 9992	Alces alces	Artiodactyla	Ruminantia	-	-	-	40	-	-	-	yes	-	-	-
IMG 9991	Alces alces	Artiodactyla	Ruminantia	-	-	-	39	-	-	-	yes	-	-	-
IMG 9990	Alces alces	Artiodactyla	Ruminantia	-	-	-	37	-	-	-	yes	-	-	-
IMG 9989	Alces alces	Artiodactyla	Ruminantia	-	-	-	37	-	-	-	yes	-	-	-
IMG 9988	Alces alces	Artiodactyla	Ruminantia	-	-	-	37	-	-	-	yes	-	-	-
IMG 9987	Alces alces	Artiodactyla	Ruminantia	-	-	-	36	-	-	-	yes	-	-	-
IMG 9986	Alces alces	Artiodactyla	Ruminantia	-	-	-	34	-	-	-	yes	-	-	-
IMG 9985	Alces alces	Artiodactyla	Ruminantia	-	-	-	36	-	-	-	yes	-	-	-
IMG 9983	Alces alces	Artiodactyla	Ruminantia	-	-	-	34	-	-	-	yes	-	-	-
IMG 9982	Alces alces	Artiodactyla	Ruminantia	-	-	-	35	-	-	-	yes	-	-	-
IMG 9981	Alces alces	Artiodactyla	Ruminantia	-	-	-	36	-	-	-	yes	-	-	-
IMG 8547	Alces alces	Artiodactyla	Ruminantia	-	-	-	36	-	-	-	yes	-	-	-
IMG 8545	Alces alces	Artiodactyla	Ruminantia	-	-	-	29	-	-	-	yes	-	-	-
IMG 8544	Alces alces	Artiodactyla	Ruminantia	-	-	-	27	-	-	-	yes	-	-	-
IMG 8543	Alces alces	Artiodactyla	Ruminantia	-	-	-	28	-	-	-	yes	-	-	-
IMG 8540	Alces alces	Artiodactyla	Ruminantia	-	-	-	29	-	-	-	yes	-	-	-
IMG 8542	Alces alces	Artiodactyla	Ruminantia	-	-	-	27	-	-	-	yes	-	-	-
IMG 8538	Alces alces	Artiodactyla	Ruminantia	-	-	-	28	-	-	-	yes	-	-	-
IMG 3041	Alces alces	Artiodactyla	Ruminantia	-	-	-	49	-	-	-	yes	-	-	-
-	Alces alces	Artiodactyla	Ruminantia	44	41	45	33	Browser	yes	543	yes	closed	Franzmann A.W. (1981) Alces alces. Mammalian Species 1. https://doi.org/10.2307/3503876	-
NMV2084	Ammotragus lervia	Artiodactyla	Ruminantia	51	-	51	-	-	-	-	yes	-	-	Mennecart B., Costeur L. (2019) Large Scale 3D-Geometric Morphometrics Analysis of the Ruminant Bony Labyrinth. Journal of Morphology 280, S179.
IMG 0959	Ammotragus lervia	Artiodactyla	Ruminantia	-	-	-	58	-	-	-	Yes	-	-	-
IMG 2123	Ammotragus lervia	Artiodactyla	Ruminantia	-	-	-	52	-	-	-	Yes	-	-	-
IMG 2122	Ammotragus lervia	Artiodactyla	Ruminantia	-	-	-	51	-	-	-	Yes	-	-	-
IMG 2121	Ammotragus lervia	Artiodactyla	Ruminantia	-	-	-	65	-	-	-	Yes	-	-	-
IMG 2117	Ammotragus lervia	Artiodactyla	Ruminantia	-	-	-	43	-	-	-	Yes	-	-	-
IMG 2116	Ammotragus lervia	Artiodactyla	Ruminantia	-	-	-	42	-	-	-	Yes	-	-	-
IMG 2115	Ammotragus lervia	Artiodactyla	Ruminantia	-	-	-	47	-	-	-	Yes	-	-	-
IMG 2114	Ammotragus lervia	Artiodactyla	Ruminantia	-	-	-	48	-	-	-	Yes	-	-	-
IMG 2112	Ammotragus lervia	Artiodactyla	Ruminantia	-	-	-	49	-	-	-	Yes	-	-	-
IMG 2111	Ammotragus lervia	Artiodactyla	Ruminantia	-	-	-	31	-	-	-	Yes	-	-	-
IMG 2110	Ammotragus lervia	Artiodactyla	Ruminantia	-	-	-	33	-	-	-	Yes	-	-	-
IMG 2106	Ammotragus lervia	Artiodactyla	Ruminantia	-	-	-	56	-	-	-	Yes	-	-	-
IMG 2105	Ammotragus lervia	Artiodactyla	Ruminantia	-	-	-	56	-	-	-	Yes	-	-	-
IMG 2104	Ammotragus lervia	Artiodactyla	Ruminantia	-	-	-	56	-	-	-	Yes	-	-	-
IMG 2089	Ammotragus lervia	Artiodactyla	Ruminantia	-	-	-	58	-	-	-	Yes	-	-	-
IMG 2088	Ammotragus lervia	Artiodactyla	Ruminantia	-	-	-	56	-	-	-	Yes	-	-	-
IMG 0967	Ammotragus lervia	Artiodactyla	Ruminantia	-	-	-	55	-	-	-	Yes	-	-	-
IMG 4057	Ammotragus lervia	Artiodactyla	Ruminantia	-	-	-	42	-	-	-	Yes	-	-	-
IMG 4056	Ammotragus lervia	Artiodactyla	Ruminantia	-	-	-	42	-	-	-	Yes	-	-	-
IMG 4538	Ammotragus lervia	Artiodactyla	Ruminantia	-	-	-	35	-	-	-	Yes	-	-	-
IMG 4537	Ammotragus lervia	Artiodactyla	Ruminantia	-	-	-	36	-	-	-	Yes	-	-	-
IMG 4536	Ammotragus lervia	Artiodactyla	Ruminantia	-	-	-	41	-	-	-	Yes	-	-	-
IMG 4535	Ammotragus lervia	Artiodactyla	Ruminantia	-	-	-	41	-	-	-	Yes	-	-	-
IMG 4534	Ammotragus lervia	Artiodactyla	Ruminantia	-	-	-	41	-	-	-	Yes	-	-	-
IMG 4533	Ammotragus lervia	Artiodactyla	Ruminantia	-	-	-	32	-	-	-	Yes	-	-	-
IMG 4531	Ammotragus lervia	Artiodactyla	Ruminantia	-	-	-	40	-	-	-	Yes	-	-	-
IMG 4530	Ammotragus lervia	Artiodactyla	Ruminantia	-	-	-	40	-	-	-	Yes	-	-	-
IMG 4529	Ammotragus lervia	Artiodactyla	Ruminantia	-	-	-	38	-	-	-	Yes	-	-	-
IMG 4528	Ammotragus lervia	Artiodactyla	Ruminantia	-	-	-	39	-	-	-	Yes	-	-	-
IMG 4527	Ammotragus lervia	Artiodactyla	Ruminantia	-	-	-	37	-	-	-	Yes	-	-	-
IMG 4526	Ammotragus lervia	Artiodactyla	Ruminantia	-	-	-	36	-	-	-	Yes	-	-	-
IMG 4525	Ammotragus lervia	Artiodactyla	Ruminantia	-	-	-	35	-	-	-	Yes	-	-	-
IMG 4524	Ammotragus lervia	Artiodactyla	Ruminantia	-	-	-	37	-	-	-	Yes	-	-	-
IMG 4523	Ammotragus lervia	Artiodactyla	Ruminantia	-	-	-	36	-	-	-	Yes	-	-	-
IMG 4522	Ammotragus lervia	Artiodactyla	Ruminantia	-	-	-	36	-	-	-	Yes	-	-	-
IMG 4521	Ammotragus lervia	Artiodactyla	Ruminantia	-	-	-	39	-	-	-	Yes	-	-	-
IMG 4520	Ammotragus lervia	Artiodactyla	Ruminantia	-	-	-	37	-	-	-	Yes	-	-	-
IMG 4519	Ammotragus lervia	Artiodactyla	Ruminantia	-	-	-	34	-	-	-	Yes	-	-	-
IMG 4518	Ammotragus lervia	Artiodactyla	Ruminantia	-	-	-	37	-	-	-	Yes	-	-	-
IMG 4515	Ammotragus lervia	Artiodactyla	Ruminantia	-	-	-	31	-	-	-	Yes	-	-	-
IMG 4514	Ammotragus lervia	Artiodactyla	Ruminantia	-	-	-	34	-	-	-	Yes	-	-	-
IMG 4513	Ammotragus lervia	Artiodactyla	Ruminantia	-	-	-	33	-	-	-	Yes	-	-	-
IMG 4512	Ammotragus lervia	Artiodactyla	Ruminantia	-	-	-	35	-	-	-	Yes	-	-	-
IMG 4511	Ammotragus lervia	Artiodactyla	Ruminantia	-	-	-	34	-	-	-	Yes	-	-	-
IMG 4510	Ammotragus lervia	Artiodactyla	Ruminantia	-	-	-	36	-	-	-	Yes	-	-	-
IMG 4084	Ammotragus lervia	Artiodactyla	Ruminantia	-	-	-	34	-	-	-	Yes	-	-	-
IMG 4083	Ammotragus lervia	Artiodactyla	Ruminantia	-	-	-	35	-	-	-	Yes	-	-	-
IMG 4082	Ammotragus lervia	Artiodactyla	Ruminantia	-	-	-	36	-	-	-	Yes	-	-	-
IMG 4081	Ammotragus lervia	Artiodactyla	Ruminantia	-	-	-	35	-	-	-	Yes	-	-	-
IMG 4080	Ammotragus lervia	Artiodactyla	Ruminantia	-	-	-	36	-	-	-	Yes	-	-	-
IMG 4079	Ammotragus lervia	Artiodactyla	Ruminantia	-	-	-	61	-	-	-	Yes	-	-	-
IMG 4078	Ammotragus lervia	Artiodactyla	Ruminantia	-	-	-	63	-	-	-	Yes	-	-	-
IMG 4077	Ammotragus lervia	Artiodactyla	Ruminantia	-	-	-	63	-	-	-	Yes	-	-	-
IMG 4076	Ammotragus lervia	Artiodactyla	Ruminantia	-	-	-	61	-	-	-	Yes	-	-	-
IMG 4075	Ammotragus lervia	Artiodactyla	Ruminantia	-	-	-	63	-	-	-	Yes	-	-	-
IMG 4074	Ammotragus lervia	Artiodactyla	Ruminantia	-	-	-	63	-	-	-	Yes	-	-	-
IMG 4073	Ammotragus lervia	Artiodactyla	Ruminantia	-	-	-	48	-	-	-	Yes	-	-	-
IMG 4072	Ammotragus lervia	Artiodactyla	Ruminantia	-	-	-	49	-	-	-	Yes	-	-	-
IMG 4071	Ammotragus lervia	Artiodactyla	Ruminantia	-	-	-	48	-	-	-	Yes	-	-	-
IMG 4070	Ammotragus lervia	Artiodactyla	Ruminantia	-	-	-	48	-	-	-	Yes	-	-	-
IMG 4069	Ammotragus lervia	Artiodactyla	Ruminantia	-	-	-	47	-	-	-	Yes	-	-	-
IMG 4068	Ammotragus lervia	Artiodactyla	Ruminantia	-	-	-	48	-	-	-	Yes	-	-	-
IMG 4066	Ammotragus lervia	Artiodactyla	Ruminantia	-	-	-	32	-	-	-	Yes	-	-	-
IMG 4065	Ammotragus lervia	Artiodactyla	Ruminantia	-	-	-	33	-	-	-	Yes	-	-	-
IMG 4064	Ammotragus lervia	Artiodactyla	Ruminantia	-	-	-	33	-	-	-	Yes	-	-	-
IMG 4063	Ammotragus lervia	Artiodactyla	Ruminantia	-	-	-	33	-	-	-	Yes	-	-	-
IMG 4062	Ammotragus lervia	Artiodactyla	Ruminantia	-	-	-	29	-	-	-	Yes	-	-	-
IMG 4061	Ammotragus lervia	Artiodactyla	Ruminantia	-	-	-	29	-	-	-	Yes	-	-	-
IMG 4060	Ammotragus lervia	Artiodactyla	Ruminantia	-	-	-	40	-	-	-	Yes	-	-	-
IMG 4059	Ammotragus lervia	Artiodactyla	Ruminantia	-	-	-	42	-	-	-	Yes	-	-	-
IMG 4058	Ammotragus lervia	Artiodactyla	Ruminantia	-	-	-	41	-	-	-	Yes	-	-	-
-	Ammotragus lervia	Artiodactyla	Ruminantia	51	-	51	43	Mixed	yes	103	Yes	rocky	Gray G.G., Simpson, C.D. (1980) Ammotragus lervia. Mammalian Species 1980, 1–7. https://doi.org/10.2307/3504009	-
AMNH165080	Antidorcas marsupialis	Artiodactyla	Ruminantia	41	41	41	-	-	-	-	Yes	-	-	Farke A. (2010) Evolution and functional morphology of the frontal sinuses in Bovidae (Mammalia: Artiodactyla), and implications for the evolution of cranial pneumaticity. Zoological Journal of the Linnean Society, 159, 988–1014. Doi: 10.1111/j.1096-3642.2009.00586. Department of Radiology, Stony Brook University Hospital
AMNH23055	Antidorcas marsupialis	Artiodactyla	Ruminantia	41	40	42	-	-	-	-	Yes	-	-	Farke A. (2010) Evolution and functional morphology of the frontal sinuses in Bovidae (Mammalia: Artiodactyla), and implications for the evolution of cranial pneumaticity. Zoological Journal of the Linnean Society, 159, 988–1014. Doi: 10.1111/j.1096-3642.2009.00586. Department of Radiology, Stony Brook University Hospital
AMNH165078	Antidorcas marsupialis	Artiodactyla	Ruminantia	43	40	47	-	-	-	-	Yes	-	-	Farke A. (2010) Evolution and functional morphology of the frontal sinuses in Bovidae (Mammalia: Artiodactyla), and implications for the evolution of cranial pneumaticity. Zoological Journal of the Linnean Society, 159, 988–1014. Doi: 10.1111/j.1096-3642.2009.00586. Department of Radiology, Stony Brook University Hospital
IMG 0810	Antidorcas marsupialis	Artiodactyla	Ruminantia	-	-	-	23	-	-	-	Yes	-	-	-
IMG 0805	Antidorcas marsupialis	Artiodactyla	Ruminantia	-	-	-	32	-	-	-	Yes	-	-	-
IMG 0804	Antidorcas marsupialis	Artiodactyla	Ruminantia	-	-	-	32	-	-	-	Yes	-	-	-
IMG 2892	Antidorcas marsupialis	Artiodactyla	Ruminantia	-	-	-	42	-	-	-	Yes	-	-	-
IMG 2891	Antidorcas marsupialis	Artiodactyla	Ruminantia	-	-	-	41	-	-	-	Yes	-	-	-
IMG 2890	Antidorcas marsupialis	Artiodactyla	Ruminantia	-	-	-	40	-	-	-	Yes	-	-	-
IMG 2889	Antidorcas marsupialis	Artiodactyla	Ruminantia	-	-	-	41	-	-	-	Yes	-	-	-
IMG 2884	Antidorcas marsupialis	Artiodactyla	Ruminantia	-	-	-	41	-	-	-	Yes	-	-	-
IMG 9328	Antidorcas marsupialis	Artiodactyla	Ruminantia	-	-	-	34	-	-	-	Yes	-	-	-
IMG 9327	Antidorcas marsupialis	Artiodactyla	Ruminantia	-	-	-	34	-	-	-	Yes	-	-	-
IMG 9323	Antidorcas marsupialis	Artiodactyla	Ruminantia	-	-	-	39	-	-	-	Yes	-	-	-
IMG 9322	Antidorcas marsupialis	Artiodactyla	Ruminantia	-	-	-	34	-	-	-	Yes	-	-	-
IMG 9321	Antidorcas marsupialis	Artiodactyla	Ruminantia	-	-	-	39	-	-	-	Yes	-	-	-
IMG 9320	Antidorcas marsupialis	Artiodactyla	Ruminantia	-	-	-	42	-	-	-	Yes	-	-	-
IMG 9319	Antidorcas marsupialis	Artiodactyla	Ruminantia	-	-	-	42	-	-	-	Yes	-	-	-
IMG 9317	Antidorcas marsupialis	Artiodactyla	Ruminantia	-	-	-	39	-	-	-	Yes	-	-	-
IMG 9316	Antidorcas marsupialis	Artiodactyla	Ruminantia	-	-	-	38	-	-	-	Yes	-	-	-
IMG 9315	Antidorcas marsupialis	Artiodactyla	Ruminantia	-	-	-	39	-	-	-	Yes	-	-	-
IMG 9313	Antidorcas marsupialis	Artiodactyla	Ruminantia	-	-	-	41	-	-	-	Yes	-	-	-
IMG 9311	Antidorcas marsupialis	Artiodactyla	Ruminantia	-	-	-	36	-	-	-	Yes	-	-	-
IMG 9309	Antidorcas marsupialis	Artiodactyla	Ruminantia	-	-	-	37	-	-	-	Yes	-	-	-
IMG 9306	Antidorcas marsupialis	Artiodactyla	Ruminantia	-	-	-	38	-	-	-	Yes	-	-	-
IMG 9305	Antidorcas marsupialis	Artiodactyla	Ruminantia	-	-	-	44	-	-	-	Yes	-	-	-
IMG 7812	Antidorcas marsupialis	Artiodactyla	Ruminantia	-	-	-	50	-	-	-	Yes	-	-	-
IMG 7810	Antidorcas marsupialis	Artiodactyla	Ruminantia	-	-	-	47	-	-	-	Yes	-	-	-
IMG 7809	Antidorcas marsupialis	Artiodactyla	Ruminantia	-	-	-	52	-	-	-	Yes	-	-	-
IMG 7808	Antidorcas marsupialis	Artiodactyla	Ruminantia	-	-	-	48	-	-	-	Yes	-	-	-
IMG 7807	Antidorcas marsupialis	Artiodactyla	Ruminantia	-	-	-	48	-	-	-	Yes	-	-	-
IMG 7804	Antidorcas marsupialis	Artiodactyla	Ruminantia	-	-	-	47	-	-	-	Yes	-	-	-
IMG 7803	Antidorcas marsupialis	Artiodactyla	Ruminantia	-	-	-	47	-	-	-	Yes	-	-	-
IMG 2288	Antidorcas marsupialis	Artiodactyla	Ruminantia	-	-	-	39	-	-	-	Yes	-	-	-
IMG 2287	Antidorcas marsupialis	Artiodactyla	Ruminantia	-	-	-	39	-	-	-	Yes	-	-	-
IMG 2286	Antidorcas marsupialis	Artiodactyla	Ruminantia	-	-	-	42	-	-	-	Yes	-	-	-
IMG 2285	Antidorcas marsupialis	Artiodactyla	Ruminantia	-	-	-	39	-	-	-	Yes	-	-	-
IMG 2284	Antidorcas marsupialis	Artiodactyla	Ruminantia	-	-	-	36	-	-	-	Yes	-	-	-
IMG 2283	Antidorcas marsupialis	Artiodactyla	Ruminantia	-	-	-	38	-	-	-	Yes	-	-	-
IMG 2282	Antidorcas marsupialis	Artiodactyla	Ruminantia	-	-	-	39	-	-	-	Yes	-	-	-
IMG 4218	Antidorcas marsupialis	Artiodactyla	Ruminantia	-	-	-	42	-	-	-	Yes	-	-	-
IMG 4217	Antidorcas marsupialis	Artiodactyla	Ruminantia	-	-	-	42	-	-	-	Yes	-	-	-
IMG 4211	Antidorcas marsupialis	Artiodactyla	Ruminantia	-	-	-	39	-	-	-	Yes	-	-	-
IMG 4209	Antidorcas marsupialis	Artiodactyla	Ruminantia	-	-	-	47	-	-	-	Yes	-	-	-
IMG 4208	Antidorcas marsupialis	Artiodactyla	Ruminantia	-	-	-	47	-	-	-	Yes	-	-	-
IMG 4206	Antidorcas marsupialis	Artiodactyla	Ruminantia	-	-	-	35	-	-	-	Yes	-	-	-
IMG 4204	Antidorcas marsupialis	Artiodactyla	Ruminantia	-	-	-	29	-	-	-	Yes	-	-	-
IMG 4203	Antidorcas marsupialis	Artiodactyla	Ruminantia	-	-	-	30	-	-	-	Yes	-	-	-
IMG 4191	Antidorcas marsupialis	Artiodactyla	Ruminantia	-	-	-	32	-	-	-	Yes	-	-	-
IMG 4190	Antidorcas marsupialis	Artiodactyla	Ruminantia	-	-	-	29	-	-	-	Yes	-	-	-
IMG 4189	Antidorcas marsupialis	Artiodactyla	Ruminantia	-	-	-	32	-	-	-	Yes	-	-	-
IMG 4188	Antidorcas marsupialis	Artiodactyla	Ruminantia	-	-	-	32	-	-	-	Yes	-	-	-
IMG 4186	Antidorcas marsupialis	Artiodactyla	Ruminantia	-	-	-	35	-	-	-	Yes	-	-	-
IMG 4185	Antidorcas marsupialis	Artiodactyla	Ruminantia	-	-	-	35	-	-	-	Yes	-	-	-
IMG 4184	Antidorcas marsupialis	Artiodactyla	Ruminantia	-	-	-	33	-	-	-	Yes	-	-	-
IMG 4182	Antidorcas marsupialis	Artiodactyla	Ruminantia	-	-	-	33	-	-	-	Yes	-	-	-
IMG 4155	Antidorcas marsupialis	Artiodactyla	Ruminantia	-	-	-	25	-	-	-	Yes	-	-	-
IMG 4154	Antidorcas marsupialis	Artiodactyla	Ruminantia	-	-	-	24	-	-	-	Yes	-	-	-
IMG 1306	Antidorcas marsupialis	Artiodactyla	Ruminantia	-	-	-	35	-	-	-	Yes	-	-	-
IMG 1305	Antidorcas marsupialis	Artiodactyla	Ruminantia	-	-	-	38	-	-	-	Yes	-	-	-
IMG 1303	Antidorcas marsupialis	Artiodactyla	Ruminantia	-	-	-	40	-	-	-	Yes	-	-	-
IMG 1284	Antidorcas marsupialis	Artiodactyla	Ruminantia	-	-	-	27	-	-	-	Yes	-	-	-
IMG 1274	Antidorcas marsupialis	Artiodactyla	Ruminantia	-	-	-	27	-	-	-	Yes	-	-	-
IMG 0817	Antidorcas marsupialis	Artiodactyla	Ruminantia	-	-	-	34	-	-	-	Yes	-	-	-
-	Antidorcas marsupialis	Artiodactyla	Ruminantia	42	40	43	38	Mixed	yes	43	yes	open	Estes R.D. (2012) The Behavior Guide to African Mammals: Including Hoofed Mammals, Carnivores, Primates. Univ of California Press.	-
YPM1513	Antilocapra americana	Artiodactyla	Ruminantia	42	43	41	-	-	-	-	Yes	-	-	Farke A. (2010) Evolution and functional morphology of the frontal sinuses in Bovidae (Mammalia: Artiodactyla), and implications for the evolution of cranial pneumaticity. Zoological Journal of the Linnean Society, 159, 988–1014. Doi: 10.1111/j.1096-3642.2009.00586. Department of Radiology, Stony Brook University Hospital
IMG 0008	Antilocapra americana	Artiodactyla	Ruminantia	-	-	-	39	-	-	-	Yes	-	-	-
IMG 0006	Antilocapra americana	Artiodactyla	Ruminantia	-	-	-	27	-	-	-	Yes	-	-	-
IMG 0005	Antilocapra americana	Artiodactyla	Ruminantia	-	-	-	29	-	-	-	Yes	-	-	-
IMG 0004	Antilocapra americana	Artiodactyla	Ruminantia	-	-	-	26	-	-	-	Yes	-	-	-
IMG 0001	Antilocapra americana	Artiodactyla	Ruminantia	-	-	-	33	-	-	-	Yes	-	-	-
IMG 0599	Antilocapra americana	Artiodactyla	Ruminantia	-	-	-	32	-	-	-	Yes	-	-	-
IMG 0598	Antilocapra americana	Artiodactyla	Ruminantia	-	-	-	33	-	-	-	Yes	-	-	-
IMG 0591	Antilocapra americana	Artiodactyla	Ruminantia	-	-	-	40	-	-	-	Yes	-	-	-
IMG 0588	Antilocapra americana	Artiodactyla	Ruminantia	-	-	-	34	-	-	-	Yes	-	-	-
IMG 0587	Antilocapra americana	Artiodactyla	Ruminantia	-	-	-	36	-	-	-	Yes	-	-	-
IMG 0586	Antilocapra americana	Artiodactyla	Ruminantia	-	-	-	37	-	-	-	Yes	-	-	-
IMG 0585	Antilocapra americana	Artiodactyla	Ruminantia	-	-	-	34	-	-	-	Yes	-	-	-
IMG 0582	Antilocapra americana	Artiodactyla	Ruminantia	-	-	-	40	-	-	-	Yes	-	-	-
IMG 0581	Antilocapra americana	Artiodactyla	Ruminantia	-	-	-	42	-	-	-	Yes	-	-	-
IMG 0580	Antilocapra americana	Artiodactyla	Ruminantia	-	-	-	39	-	-	-	Yes	-	-	-
IMG 0579	Antilocapra americana	Artiodactyla	Ruminantia	-	-	-	40	-	-	-	Yes	-	-	-
IMG 0578	Antilocapra americana	Artiodactyla	Ruminantia	-	-	-	46	-	-	-	Yes	-	-	-
IMG 0574	Antilocapra americana	Artiodactyla	Ruminantia	-	-	-	44	-	-	-	Yes	-	-	-
IMG 0573	Antilocapra americana	Artiodactyla	Ruminantia	-	-	-	46	-	-	-	Yes	-	-	-
IMG 0566	Antilocapra americana	Artiodactyla	Ruminantia	-	-	-	34	-	-	-	Yes	-	-	-
IMG 0563	Antilocapra americana	Artiodactyla	Ruminantia	-	-	-	33	-	-	-	Yes	-	-	-
IMG 0562	Antilocapra americana	Artiodactyla	Ruminantia	-	-	-	33	-	-	-	Yes	-	-	-
IMG 0561	Antilocapra americana	Artiodactyla	Ruminantia	-	-	-	33	-	-	-	Yes	-	-	-
IMG 0560	Antilocapra americana	Artiodactyla	Ruminantia	-	-	-	33	-	-	-	Yes	-	-	-
IMG 0559	Antilocapra americana	Artiodactyla	Ruminantia	-	-	-	34	-	-	-	Yes	-	-	-
IMG 0558	Antilocapra americana	Artiodactyla	Ruminantia	-	-	-	33	-	-	-	Yes	-	-	-
IMG 0557	Antilocapra americana	Artiodactyla	Ruminantia	-	-	-	34	-	-	-	Yes	-	-	-
IMG 0556	Antilocapra americana	Artiodactyla	Ruminantia	-	-	-	34	-	-	-	Yes	-	-	-
IMG 0552	Antilocapra americana	Artiodactyla	Ruminantia	-	-	-	44	-	-	-	Yes	-	-	-
IMG 0551	Antilocapra americana	Artiodactyla	Ruminantia	-	-	-	46	-	-	-	Yes	-	-	-
IMG 0550	Antilocapra americana	Artiodactyla	Ruminantia	-	-	-	46	-	-	-	Yes	-	-	-
IMG 0549	Antilocapra americana	Artiodactyla	Ruminantia	-	-	-	45	-	-	-	Yes	-	-	-
IMG 0548	Antilocapra americana	Artiodactyla	Ruminantia	-	-	-	31	-	-	-	Yes	-	-	-
IMG 0010	Antilocapra americana	Artiodactyla	Ruminantia	-	-	-	37	-	-	-	Yes	-	-	-
IMG 0009	Antilocapra americana	Artiodactyla	Ruminantia	-	-	-	38	-	-	-	Yes	-	-	-
IMG 1838	Antilocapra americana	Artiodactyla	Ruminantia	-	-	-	34	-	-	-	Yes	-	-	-
IMG 1837	Antilocapra americana	Artiodactyla	Ruminantia	-	-	-	33	-	-	-	Yes	-	-	-
IMG 1836	Antilocapra americana	Artiodactyla	Ruminantia	-	-	-	34	-	-	-	Yes	-	-	-
IMG 1835	Antilocapra americana	Artiodactyla	Ruminantia	-	-	-	35	-	-	-	Yes	-	-	-
IMG 1747	Antilocapra americana	Artiodactyla	Ruminantia	-	-	-	36	-	-	-	Yes	-	-	-
IMG 1746	Antilocapra americana	Artiodactyla	Ruminantia	-	-	-	38	-	-	-	Yes	-	-	-
IMG 1745	Antilocapra americana	Artiodactyla	Ruminantia	-	-	-	37	-	-	-	Yes	-	-	-
IMG 1744	Antilocapra americana	Artiodactyla	Ruminantia	-	-	-	39	-	-	-	Yes	-	-	-
IMG 1357	Antilocapra americana	Artiodactyla	Ruminantia	-	-	-	33	-	-	-	Yes	-	-	-
IMG 1356	Antilocapra americana	Artiodactyla	Ruminantia	-	-	-	32	-	-	-	Yes	-	-	-
IMG 1355	Antilocapra americana	Artiodactyla	Ruminantia	-	-	-	34	-	-	-	Yes	-	-	-
IMG 1354	Antilocapra americana	Artiodactyla	Ruminantia	-	-	-	32	-	-	-	Yes	-	-	-
IMG 1353	Antilocapra americana	Artiodactyla	Ruminantia	-	-	-	33	-	-	-	Yes	-	-	-
IMG 1352	Antilocapra americana	Artiodactyla	Ruminantia	-	-	-	34	-	-	-	Yes	-	-	-
IMG 1351	Antilocapra americana	Artiodactyla	Ruminantia	-	-	-	35	-	-	-	Yes	-	-	-
IMG 1350	Antilocapra americana	Artiodactyla	Ruminantia	-	-	-	33	-	-	-	Yes	-	-	-
IMG 1349	Antilocapra americana	Artiodactyla	Ruminantia	-	-	-	33	-	-	-	Yes	-	-	-
IMG 1348	Antilocapra americana	Artiodactyla	Ruminantia	-	-	-	34	-	-	-	Yes	-	-	-
IMG 1347	Antilocapra americana	Artiodactyla	Ruminantia	-	-	-	33	-	-	-	Yes	-	-	-
IMG 1346	Antilocapra americana	Artiodactyla	Ruminantia	-	-	-	33	-	-	-	Yes	-	-	-
IMG 1344	Antilocapra americana	Artiodactyla	Ruminantia	-	-	-	36	-	-	-	Yes	-	-	-
IMG 1343	Antilocapra americana	Artiodactyla	Ruminantia	-	-	-	34	-	-	-	Yes	-	-	-
IMG 1342	Antilocapra americana	Artiodactyla	Ruminantia	-	-	-	34	-	-	-	Yes	-	-	-
IMG 1341	Antilocapra americana	Artiodactyla	Ruminantia	-	-	-	36	-	-	-	Yes	-	-	-
IMG 1340	Antilocapra americana	Artiodactyla	Ruminantia	-	-	-	34	-	-	-	Yes	-	-	-
IMG 1339	Antilocapra americana	Artiodactyla	Ruminantia	-	-	-	33	-	-	-	Yes	-	-	-
IMG 1338	Antilocapra americana	Artiodactyla	Ruminantia	-	-	-	33	-	-	-	Yes	-	-	-
IMG 1337	Antilocapra americana	Artiodactyla	Ruminantia	-	-	-	32	-	-	-	Yes	-	-	-
IMG 1336	Antilocapra americana	Artiodactyla	Ruminantia	-	-	-	31	-	-	-	Yes	-	-	-
IMG 1335	Antilocapra americana	Artiodactyla	Ruminantia	-	-	-	32	-	-	-	Yes	-	-	-
IMG 0623	Antilocapra americana	Artiodactyla	Ruminantia	-	-	-	38	-	-	-	Yes	-	-	-
IMG 0618	Antilocapra americana	Artiodactyla	Ruminantia	-	-	-	49	-	-	-	Yes	-	-	-
IMG 0616	Antilocapra americana	Artiodactyla	Ruminantia	-	-	-	36	-	-	-	Yes	-	-	-
IMG 0610	Antilocapra americana	Artiodactyla	Ruminantia	-	-	-	40	-	-	-	Yes	-	-	-
IMG 0607	Antilocapra americana	Artiodactyla	Ruminantia	-	-	-	40	-	-	-	Yes	-	-	-
IMG 0606	Antilocapra americana	Artiodactyla	Ruminantia	-	-	-	34	-	-	-	Yes	-	-	-
IMG 0603	Antilocapra americana	Artiodactyla	Ruminantia	-	-	-	35	-	-	-	Yes	-	-	-
IMG 0602	Antilocapra americana	Artiodactyla	Ruminantia	-	-	-	38	-	-	-	Yes	-	-	-
IMG 0601	Antilocapra americana	Artiodactyla	Ruminantia	-	-	-	36	-	-	-	Yes	-	-	-
IMG 0600	Antilocapra americana	Artiodactyla	Ruminantia	-	-	-	36	-	-	-	Yes	-	-	-
IMG 1840	Antilocapra americana	Artiodactyla	Ruminantia	-	-	-	33	-	-	-	Yes	-	-	-
IMG 1839	Antilocapra americana	Artiodactyla	Ruminantia	-	-	-	33	-	-	-	Yes	-	-	-
IMG 9973	Antilocapra americana	Artiodactyla	Ruminantia	-	-	-	22	-	-	-	Yes	-	-	-
IMG 9967	Antilocapra americana	Artiodactyla	Ruminantia	-	-	-	33	-	-	-	Yes	-	-	-
IMG 9966	Antilocapra americana	Artiodactyla	Ruminantia	-	-	-	30	-	-	-	Yes	-	-	-
IMG 9965	Antilocapra americana	Artiodactyla	Ruminantia	-	-	-	32	-	-	-	Yes	-	-	-
IMG 9961	Antilocapra americana	Artiodactyla	Ruminantia	-	-	-	32	-	-	-	Yes	-	-	-
IMG 9960	Antilocapra americana	Artiodactyla	Ruminantia	-	-	-	31	-	-	-	Yes	-	-	-
IMG 9955	Antilocapra americana	Artiodactyla	Ruminantia	-	-	-	34	-	-	-	Yes	-	-	-
IMG 9954	Antilocapra americana	Artiodactyla	Ruminantia	-	-	-	35	-	-	-	Yes	-	-	-
IMG 9951	Antilocapra americana	Artiodactyla	Ruminantia	-	-	-	40	-	-	-	Yes	-	-	-
IMG 9950	Antilocapra americana	Artiodactyla	Ruminantia	-	-	-	39	-	-	-	Yes	-	-	-
IMG 9949	Antilocapra americana	Artiodactyla	Ruminantia	-	-	-	38	-	-	-	Yes	-	-	-
IMG 9947	Antilocapra americana	Artiodactyla	Ruminantia	-	-	-	30	-	-	-	Yes	-	-	-
IMG 9946	Antilocapra americana	Artiodactyla	Ruminantia	-	-	-	30	-	-	-	Yes	-	-	-
IMG 9944	Antilocapra americana	Artiodactyla	Ruminantia	-	-	-	46	-	-	-	Yes	-	-	-
IMG 9939	Antilocapra americana	Artiodactyla	Ruminantia	-	-	-	43	-	-	-	Yes	-	-	-
IMG 9934	Antilocapra americana	Artiodactyla	Ruminantia	-	-	-	29	-	-	-	Yes	-	-	-
IMG 9933	Antilocapra americana	Artiodactyla	Ruminantia	-	-	-	41	-	-	-	Yes	-	-	-
IMG 9931	Antilocapra americana	Artiodactyla	Ruminantia	-	-	-	45	-	-	-	Yes	-	-	-
IMG 9930	Antilocapra americana	Artiodactyla	Ruminantia	-	-	-	40	-	-	-	Yes	-	-	-
IMG 9927	Antilocapra americana	Artiodactyla	Ruminantia	-	-	-	21	-	-	-	Yes	-	-	-
IMG 9925	Antilocapra americana	Artiodactyla	Ruminantia	-	-	-	42	-	-	-	Yes	-	-	-
IMG 9924	Antilocapra americana	Artiodactyla	Ruminantia	-	-	-	43	-	-	-	Yes	-	-	-
IMG 9923	Antilocapra americana	Artiodactyla	Ruminantia	-	-	-	41	-	-	-	Yes	-	-	-
IMG 9922	Antilocapra americana	Artiodactyla	Ruminantia	-	-	-	40	-	-	-	Yes	-	-	-
IMG 9921	Antilocapra americana	Artiodactyla	Ruminantia	-	-	-	38	-	-	-	Yes	-	-	-
IMG 9920	Antilocapra americana	Artiodactyla	Ruminantia	-	-	-	35	-	-	-	Yes	-	-	-
IMG 9919	Antilocapra americana	Artiodactyla	Ruminantia	-	-	-	35	-	-	-	Yes	-	-	-
IMG 9918	Antilocapra americana	Artiodactyla	Ruminantia	-	-	-	35	-	-	-	Yes	-	-	-
IMG 9913	Antilocapra americana	Artiodactyla	Ruminantia	-	-	-	34	-	-	-	Yes	-	-	-
IMG 9910	Antilocapra americana	Artiodactyla	Ruminantia	-	-	-	46	-	-	-	Yes	-	-	-
IMG 9909	Antilocapra americana	Artiodactyla	Ruminantia	-	-	-	41	-	-	-	Yes	-	-	-
IMG 9908	Antilocapra americana	Artiodactyla	Ruminantia	-	-	-	42	-	-	-	Yes	-	-	-
IMG 9907	Antilocapra americana	Artiodactyla	Ruminantia	-	-	-	42	-	-	-	Yes	-	-	-
IMG 9906	Antilocapra americana	Artiodactyla	Ruminantia	-	-	-	41	-	-	-	Yes	-	-	-
IMG 9900	Antilocapra americana	Artiodactyla	Ruminantia	-	-	-	34	-	-	-	Yes	-	-	-
IMG 9896	Antilocapra americana	Artiodactyla	Ruminantia	-	-	-	37	-	-	-	Yes	-	-	-
IMG 9891	Antilocapra americana	Artiodactyla	Ruminantia	-	-	-	36	-	-	-	Yes	-	-	-
IMG 2137	Antilocapra americana	Artiodactyla	Ruminantia	-	-	-	35	-	-	-	Yes	-	-	-
IMG 2136	Antilocapra americana	Artiodactyla	Ruminantia	-	-	-	33	-	-	-	Yes	-	-	-
IMG 2135	Antilocapra americana	Artiodactyla	Ruminantia	-	-	-	34	-	-	-	Yes	-	-	-
IMG 2134	Antilocapra americana	Artiodactyla	Ruminantia	-	-	-	35	-	-	-	Yes	-	-	-
IMG 2133	Antilocapra americana	Artiodactyla	Ruminantia	-	-	-	34	-	-	-	Yes	-	-	-
IMG 2132	Antilocapra americana	Artiodactyla	Ruminantia	-	-	-	38	-	-	-	Yes	-	-	-
IMG 2131	Antilocapra americana	Artiodactyla	Ruminantia	-	-	-	39	-	-	-	Yes	-	-	-
IMG 2129	Antilocapra americana	Artiodactyla	Ruminantia	-	-	-	36	-	-	-	Yes	-	-	-
IMG 2128	Antilocapra americana	Artiodactyla	Ruminantia	-	-	-	34	-	-	-	Yes	-	-	-
IMG 2127	Antilocapra americana	Artiodactyla	Ruminantia	-	-	-	34	-	-	-	Yes	-	-	-
IMG 2126	Antilocapra americana	Artiodactyla	Ruminantia	-	-	-	32	-	-	-	Yes	-	-	-
IMG 2125	Antilocapra americana	Artiodactyla	Ruminantia	-	-	-	33	-	-	-	Yes	-	-	-
IMG 1865	Antilocapra americana	Artiodactyla	Ruminantia	-	-	-	22	-	-	-	Yes	-	-	-
IMG 1864	Antilocapra americana	Artiodactyla	Ruminantia	-	-	-	23	-	-	-	Yes	-	-	-
IMG 1862	Antilocapra americana	Artiodactyla	Ruminantia	-	-	-	37	-	-	-	Yes	-	-	-
IMG 1859	Antilocapra americana	Artiodactyla	Ruminantia	-	-	-	30	-	-	-	Yes	-	-	-
IMG 1852	Antilocapra americana	Artiodactyla	Ruminantia	-	-	-	33	-	-	-	Yes	-	-	-
IMG 1851	Antilocapra americana	Artiodactyla	Ruminantia	-	-	-	34	-	-	-	Yes	-	-	-
IMG 1847	Antilocapra americana	Artiodactyla	Ruminantia	-	-	-	36	-	-	-	Yes	-	-	-
IMG 1846	Antilocapra americana	Artiodactyla	Ruminantia	-	-	-	33	-	-	-	Yes	-	-	-
IMG 1845	Antilocapra americana	Artiodactyla	Ruminantia	-	-	-	35	-	-	-	Yes	-	-	-
IMG 1844	Antilocapra americana	Artiodactyla	Ruminantia	-	-	-	34	-	-	-	Yes	-	-	-
IMG 1843	Antilocapra americana	Artiodactyla	Ruminantia	-	-	-	33	-	-	-	Yes	-	-	-
IMG 1842	Antilocapra americana	Artiodactyla	Ruminantia	-	-	-	33	-	-	-	Yes	-	-	-
IMG 1841	Antilocapra americana	Artiodactyla	Ruminantia	-	-	-	33	-	-	-	Yes	-	-	-
IMG 9984	Antilocapra americana	Artiodactyla	Ruminantia	-	-	-	38	-	-	-	Yes	-	-	-
-	Antilocapra americana	Artiodactyla	Ruminantia	42	43	41	36	Browser	yes	55	yes	open	O’Gara B.W. (1978) Antilocapra americana. Mammalian Species 1. https://doi.org/10.2307/3504049	-
AMNH54486	Antilope cervicapra	Artiodactyla	Ruminantia	35	25	45	-	-	-	-	yes	-	-	Farke A. (2010) Evolution and functional morphology of the frontal sinuses in Bovidae (Mammalia: Artiodactyla), and implications for the evolution of cranial pneumaticity. Zoological Journal of the Linnean Society, 159, 988–1014. Doi: 10.1111/j.1096-3642.2009.00586. Department of Radiology, Stony Brook University Hospital
AMNH19613	Antilope cervicapra	Artiodactyla	Ruminantia	34	37	32	-	-	-	-	Yes	-	-	Farke A. (2010) Evolution and functional morphology of the frontal sinuses in Bovidae (Mammalia: Artiodactyla), and implications for the evolution of cranial pneumaticity. Zoological Journal of the Linnean Society, 159, 988–1014. Doi: 10.1111/j.1096-3642.2009.00586. Department of Radiology, Stony Brook University Hospital
AMNH54485	Antilope cervicapra	Artiodactyla	Ruminantia	35	41	29	-	-	-	-	Yes	-	-	Farke A. (2010) Evolution and functional morphology of the frontal sinuses in Bovidae (Mammalia: Artiodactyla), and implications for the evolution of cranial pneumaticity. Zoological Journal of the Linnean Society, 159, 988–1014. Doi: 10.1111/j.1096-3642.2009.00586. Department of Radiology, Stony Brook University Hospital
IMG 1259	Antilope cervicapra	Artiodactyla	Ruminantia	-	-	-	20	-	-	-	no	-	-	-
IMG 1247	Antilope cervicapra	Artiodactyla	Ruminantia	-	-	-	16	-	-	-	no	-	-	-
IMG 1108	Antilope cervicapra	Artiodactyla	Ruminantia	-	-	-	28	-	-	-	no	-	-	-
IMG 0933	Antilope cervicapra	Artiodactyla	Ruminantia	-	-	-	27	-	-	-	no	-	-	-
IMG 0932	Antilope cervicapra	Artiodactyla	Ruminantia	-	-	-	29	-	-	-	no	-	-	-
IMG 0931	Antilope cervicapra	Artiodactyla	Ruminantia	-	-	-	29	-	-	-	no	-	-	-
IMG 0930	Antilope cervicapra	Artiodactyla	Ruminantia	-	-	-	28	-	-	-	no	-	-	-
IMG 0929	Antilope cervicapra	Artiodactyla	Ruminantia	-	-	-	28	-	-	-	no	-	-	-
IMG 0928	Antilope cervicapra	Artiodactyla	Ruminantia	-	-	-	27	-	-	-	no	-	-	-
IMG 0927	Antilope cervicapra	Artiodactyla	Ruminantia	-	-	-	28	-	-	-	no	-	-	-
IMG 0926	Antilope cervicapra	Artiodactyla	Ruminantia	-	-	-	28	-	-	-	no	-	-	-
IMG 0925	Antilope cervicapra	Artiodactyla	Ruminantia	-	-	-	27	-	-	-	no	-	-	-
IMG 0924	Antilope cervicapra	Artiodactyla	Ruminantia	-	-	-	27	-	-	-	no	-	-	-
IMG 0923	Antilope cervicapra	Artiodactyla	Ruminantia	-	-	-	27	-	-	-	no	-	-	-
IMG 0922	Antilope cervicapra	Artiodactyla	Ruminantia	-	-	-	28	-	-	-	no	-	-	-
IMG 0921	Antilope cervicapra	Artiodactyla	Ruminantia	-	-	-	28	-	-	-	no	-	-	-
IMG 0920	Antilope cervicapra	Artiodactyla	Ruminantia	-	-	-	30	-	-	-	no	-	-	-
IMG 0451	Antilope cervicapra	Artiodactyla	Ruminantia	-	-	-	30	-	-	-	yes	-	-	-
IMG 0446	Antilope cervicapra	Artiodactyla	Ruminantia	-	-	-	25	-	-	-	Yes	-	-	-
IMG 0445	Antilope cervicapra	Artiodactyla	Ruminantia	-	-	-	26	-	-	-	Yes	-	-	-
IMG 1284	Antilope cervicapra	Artiodactyla	Ruminantia	-	-	-	17	-	-	-	no	-	-	-
IMG 1283	Antilope cervicapra	Artiodactyla	Ruminantia	-	-	-	17	-	-	-	no	-	-	-
IMG 1282	Antilope cervicapra	Artiodactyla	Ruminantia	-	-	-	15	-	-	-	no	-	-	-
IMG 1281	Antilope cervicapra	Artiodactyla	Ruminantia	-	-	-	18	-	-	-	no	-	-	-
IMG 1279	Antilope cervicapra	Artiodactyla	Ruminantia	-	-	-	17	-	-	-	no	-	-	-
IMG 1277	Antilope cervicapra	Artiodactyla	Ruminantia	-	-	-	16	-	-	-	no	-	-	-
IMG 1273	Antilope cervicapra	Artiodactyla	Ruminantia	-	-	-	27	-	-	-	no	-	-	-
IMG 1270	Antilope cervicapra	Artiodactyla	Ruminantia	-	-	-	23	-	-	-	no	-	-	-
IMG 1269	Antilope cervicapra	Artiodactyla	Ruminantia	-	-	-	23	-	-	-	no	-	-	-
IMG 1268	Antilope cervicapra	Artiodactyla	Ruminantia	-	-	-	25	-	-	-	no	-	-	-
IMG 1262	Antilope cervicapra	Artiodactyla	Ruminantia	-	-	-	31	-	-	-	no	-	-	-
IMG 1840	Antilope cervicapra	Artiodactyla	Ruminantia	-	-	-	17	-	-	-	Yes	-	-	-
IMG 1839	Antilope cervicapra	Artiodactyla	Ruminantia	-	-	-	16	-	-	-	Yes	-	-	-
IMG 1836	Antilope cervicapra	Artiodactyla	Ruminantia	-	-	-	15	-	-	-	Yes	-	-	-
IMG 1835	Antilope cervicapra	Artiodactyla	Ruminantia	-	-	-	15	-	-	-	Yes	-	-	-
IMG 1295	Antilope cervicapra	Artiodactyla	Ruminantia	-	-	-	20	-	-	-	no	-	-	-
IMG 1294	Antilope cervicapra	Artiodactyla	Ruminantia	-	-	-	22	-	-	-	no	-	-	-
IMG 1293	Antilope cervicapra	Artiodactyla	Ruminantia	-	-	-	21	-	-	-	no	-	-	-
IMG 1292	Antilope cervicapra	Artiodactyla	Ruminantia	-	-	-	21	-	-	-	no	-	-	-
IMG 1291	Antilope cervicapra	Artiodactyla	Ruminantia	-	-	-	20	-	-	-	no	-	-	-
IMG 1290	Antilope cervicapra	Artiodactyla	Ruminantia	-	-	-	20	-	-	-	no	-	-	-
IMG 1289	Antilope cervicapra	Artiodactyla	Ruminantia	-	-	-	21	-	-	-	no	-	-	-
IMG 6494	Antilope cervicapra	Artiodactyla	Ruminantia	-	-	-	16	-	-	-	Yes	-	-	-
IMG 6493	Antilope cervicapra	Artiodactyla	Ruminantia	-	-	-	14	-	-	-	Yes	-	-	-
IMG 6490	Antilope cervicapra	Artiodactyla	Ruminantia	-	-	-	22	-	-	-	Yes	-	-	-
IMG 6489	Antilope cervicapra	Artiodactyla	Ruminantia	-	-	-	21	-	-	-	Yes	-	-	-
IMG 6488	Antilope cervicapra	Artiodactyla	Ruminantia	-	-	-	23	-	-	-	yes	-	-	-
IMG 6485	Antilope cervicapra	Artiodactyla	Ruminantia	-	-	-	28	-	-	-	yes	-	-	-
IMG 6444	Antilope cervicapra	Artiodactyla	Ruminantia	-	-	-	26	-	-	-	Yes	-	-	-
IMG 6443	Antilope cervicapra	Artiodactyla	Ruminantia	-	-	-	18	-	-	-	Yes	-	-	-
IMG 6440	Antilope cervicapra	Artiodactyla	Ruminantia	-	-	-	24	-	-	-	yes	-	-	-
IMG 6439	Antilope cervicapra	Artiodactyla	Ruminantia	-	-	-	26	-	-	-	yes	-	-	-
IMG 6438	Antilope cervicapra	Artiodactyla	Ruminantia	-	-	-	14	-	-	-	yes	-	-	-
IMG 3758	Antilope cervicapra	Artiodactyla	Ruminantia	-	-	-	26	-	-	-	yes	-	-	-
IMG 3746	Antilope cervicapra	Artiodactyla	Ruminantia	-	-	-	26	-	-	-	yes	-	-	-
IMG 1858	Antilope cervicapra	Artiodactyla	Ruminantia	-	-	-	14	-	-	-	yes	-	-	-
IMG 1857	Antilope cervicapra	Artiodactyla	Ruminantia	-	-	-	14	-	-	-	yes	-	-	-
IMG 1856	Antilope cervicapra	Artiodactyla	Ruminantia	-	-	-	12	-	-	-	yes	-	-	-
IMG 1855	Antilope cervicapra	Artiodactyla	Ruminantia	-	-	-	14	-	-	-	yes	-	-	-
IMG 1854	Antilope cervicapra	Artiodactyla	Ruminantia	-	-	-	14	-	-	-	yes	-	-	-
IMG 1853	Antilope cervicapra	Artiodactyla	Ruminantia	-	-	-	15	-	-	-	yes	-	-	-
IMG 1852	Antilope cervicapra	Artiodactyla	Ruminantia	-	-	-	16	-	-	-	yes	-	-	-
IMG 1851	Antilope cervicapra	Artiodactyla	Ruminantia	-	-	-	16	-	-	-	yes	-	-	-
IMG 1850	Antilope cervicapra	Artiodactyla	Ruminantia	-	-	-	15	-	-	-	yes	-	-	-
IMG 1849	Antilope cervicapra	Artiodactyla	Ruminantia	-	-	-	14	-	-	-	yes	-	-	-
IMG 1848	Antilope cervicapra	Artiodactyla	Ruminantia	-	-	-	15	-	-	-	no	-	-	-
IMG 1847	Antilope cervicapra	Artiodactyla	Ruminantia	-	-	-	15	-	-	-	no	-	-	-
IMG 1846	Antilope cervicapra	Artiodactyla	Ruminantia	-	-	-	13	-	-	-	no	-	-	-
IMG 1845	Antilope cervicapra	Artiodactyla	Ruminantia	-	-	-	14	-	-	-	no	-	-	-
IMG 1843	Antilope cervicapra	Artiodactyla	Ruminantia	-	-	-	13	-	-	-	no	-	-	-
IMG 1843	Antilope cervicapra	Artiodactyla	Ruminantia	-	-	-	17	-	-	-	no	-	-	-
IMG 1842	Antilope cervicapra	Artiodactyla	Ruminantia	-	-	-	14	-	-	-	Yes	-	-	-
IMG 6503	Antilope cervicapra	Artiodactyla	Ruminantia	-	-	-	29	-	-	-	Yes	-	-	-
IMG 1841	Antilope cervicapra	Artiodactyla	Ruminantia	-	-	-	17	-	-	-	Yes	-	-	-
IMG 6496	Antilope cervicapra	Artiodactyla	Ruminantia	-	-	-	30	-	-	-	Yes	-	-	-
IMG 7159	Antilope cervicapra	Artiodactyla	Ruminantia	-	-	-	20	-	-	-	no	-	-	-
IMG 7158	Antilope cervicapra	Artiodactyla	Ruminantia	-	-	-	19	-	-	-	no	-	-	-
IMG 7157	Antilope cervicapra	Artiodactyla	Ruminantia	-	-	-	20	-	-	-	no	-	-	-
IMG 7139	Antilope cervicapra	Artiodactyla	Ruminantia	-	-	-	30	-	-	-	Yes	-	-	-
IMG 7138	Antilope cervicapra	Artiodactyla	Ruminantia	-	-	-	29	-	-	-	Yes	-	-	-
IMG 7137	Antilope cervicapra	Artiodactyla	Ruminantia	-	-	-	27	-	-	-	Yes	-	-	-
IMG 7136	Antilope cervicapra	Artiodactyla	Ruminantia	-	-	-	28	-	-	-	Yes	-	-	-
IMG 7135	Antilope cervicapra	Artiodactyla	Ruminantia	-	-	-	28	-	-	-	Yes	-	-	-
IMG 7134	Antilope cervicapra	Artiodactyla	Ruminantia	-	-	-	29	-	-	-	Yes	-	-	-
IMG 7133	Antilope cervicapra	Artiodactyla	Ruminantia	-	-	-	27	-	-	-	Yes	-	-	-
IMG 7132	Antilope cervicapra	Artiodactyla	Ruminantia	-	-	-	26	-	-	-	Yes	-	-	-
IMG 7131	Antilope cervicapra	Artiodactyla	Ruminantia	-	-	-	28	-	-	-	Yes	-	-	-
IMG 7130	Antilope cervicapra	Artiodactyla	Ruminantia	-	-	-	28	-	-	-	Yes	-	-	-
IMG 7129	Antilope cervicapra	Artiodactyla	Ruminantia	-	-	-	26	-	-	-	Yes	-	-	-
IMG 7127	Antilope cervicapra	Artiodactyla	Ruminantia	-	-	-	27	-	-	-	Yes	-	-	-
IMG 7126	Antilope cervicapra	Artiodactyla	Ruminantia	-	-	-	25	-	-	-	Yes	-	-	-
IMG 7125	Antilope cervicapra	Artiodactyla	Ruminantia	-	-	-	25	-	-	-	Yes	-	-	-
IMG 7124	Antilope cervicapra	Artiodactyla	Ruminantia	-	-	-	26	-	-	-	Yes	-	-	-
IMG 7123	Antilope cervicapra	Artiodactyla	Ruminantia	-	-	-	26	-	-	-	Yes	-	-	-
IMG 7114	Antilope cervicapra	Artiodactyla	Ruminantia	-	-	-	16	-	-	-	Yes	-	-	-
IMG 7111	Antilope cervicapra	Artiodactyla	Ruminantia	-	-	-	29	-	-	-	Yes	-	-	-
IMG 7110	Antilope cervicapra	Artiodactyla	Ruminantia	-	-	-	28	-	-	-	yes	-	-	-
IMG 7109	Antilope cervicapra	Artiodactyla	Ruminantia	-	-	-	30	-	-	-	yes	-	-	-
IMG 7108	Antilope cervicapra	Artiodactyla	Ruminantia	-	-	-	21	-	-	-	no	-	-	-
IMG 7107	Antilope cervicapra	Artiodactyla	Ruminantia	-	-	-	19	-	-	-	no	-	-	-
IMG 7106	Antilope cervicapra	Artiodactyla	Ruminantia	-	-	-	23	-	-	-	no	-	-	-
IMG 7105	Antilope cervicapra	Artiodactyla	Ruminantia	-	-	-	21	-	-	-	no	-	-	-
IMG 7104	Antilope cervicapra	Artiodactyla	Ruminantia	-	-	-	20	-	-	-	no	-	-	-
IMG 7103	Antilope cervicapra	Artiodactyla	Ruminantia	-	-	-	17	-	-	-	no	-	-	-
IMG 7102	Antilope cervicapra	Artiodactyla	Ruminantia	-	-	-	18	-	-	-	no	-	-	-
IMG 7101	Antilope cervicapra	Artiodactyla	Ruminantia	-	-	-	20	-	-	-	no	-	-	-
IMG 6511	Antilope cervicapra	Artiodactyla	Ruminantia	-	-	-	31	-	-	-	yes	-	-	-
IMG 6510	Antilope cervicapra	Artiodactyla	Ruminantia	-	-	-	31	-	-	-	yes	-	-	-
IMG 6509	Antilope cervicapra	Artiodactyla	Ruminantia	-	-	-	31	-	-	-	yes	-	-	-
IMG 6508	Antilope cervicapra	Artiodactyla	Ruminantia	-	-	-	34	-	-	-	yes	-	-	-
IMG 6507	Antilope cervicapra	Artiodactyla	Ruminantia	-	-	-	30	-	-	-	yes	-	-	-
IMG 6503	Antilope cervicapra	Artiodactyla	Ruminantia	-	-	-	32	-	-	-	yes	-	-	-
IMG 6505	Antilope cervicapra	Artiodactyla	Ruminantia	-	-	-	32	-	-	-	yes	-	-	-
IMG 6504	Antilope cervicapra	Artiodactyla	Ruminantia	-	-	-	29	-	-	-	yes	-	-	-
IMG 7160	Antilope cervicapra	Artiodactyla	Ruminantia	-	-	-	22	-	-	-	yes	-	-	-
IMG 7177	Antilope cervicapra	Artiodactyla	Ruminantia	-	-	-	23	-	-	-	Yes	-	-	-
IMG 7176	Antilope cervicapra	Artiodactyla	Ruminantia	-	-	-	21	-	-	-	Yes	-	-	-
IMG 7169	Antilope cervicapra	Artiodactyla	Ruminantia	-	-	-	22	-	-	-	no	-	-	-
IMG 7168	Antilope cervicapra	Artiodactyla	Ruminantia	-	-	-	22	-	-	-	no	-	-	-
IMG 7167	Antilope cervicapra	Artiodactyla	Ruminantia	-	-	-	23	-	-	-	no	-	-	-
IMG 7166	Antilope cervicapra	Artiodactyla	Ruminantia	-	-	-	21	-	-	-	no	-	-	-
-	Antilope cervicapra	Artiodactyla	Ruminantia	35	34	35	23	Grazer	yes	37	yes	open	Walker E.P., Nowak R.M., Paradiso J.L. (1983) Walker’s Walker E.P., Nowak R.M., Paradiso J.L. (1983) Walker’s Mammals of the world, 4th ed. ed. Johns Hopkins University Press, Baltimore., 4th ed. ed. Johns Hopkins University Press, Baltimore.	-
AZ1878	Axis axis	Artiodactyla	Ruminantia	46	41	51	-	-	-	-	yes	-	-	Donald Gordon Medical Centre, Johannesburg
IMG 7577	Axis axis	Artiodactyla	Ruminantia	-	-	-	33	-	-	-	no	-	-	-
IMG 7576	Axis axis	Artiodactyla	Ruminantia	-	-	-	34	-	-	-	no	-	-	-
IMG 7575	Axis axis	Artiodactyla	Ruminantia	-	-	-	34	-	-	-	no	-	-	-
IMG 7574	Axis axis	Artiodactyla	Ruminantia	-	-	-	24	-	-	-	no	-	-	-
IMG 7573	Axis axis	Artiodactyla	Ruminantia	-	-	-	26	-	-	-	no	-	-	-
IMG 7572	Axis axis	Artiodactyla	Ruminantia	-	-	-	26	-	-	-	no	-	-	-
IMG 7571	Axis axis	Artiodactyla	Ruminantia	-	-	-	25	-	-	-	no	-	-	-
IMG 7570	Axis axis	Artiodactyla	Ruminantia	-	-	-	24	-	-	-	no	-	-	-
IMG 7569	Axis axis	Artiodactyla	Ruminantia	-	-	-	24	-	-	-	no	-	-	-
IMG 7567	Axis axis	Artiodactyla	Ruminantia	-	-	-	31	-	-	-	no	-	-	-
IMG 7566	Axis axis	Artiodactyla	Ruminantia	-	-	-	29	-	-	-	no	-	-	-
IMG 6986	Axis axis	Artiodactyla	Ruminantia	-	-	-	20	-	-	-	no	-	-	-
IMG 6985	Axis axis	Artiodactyla	Ruminantia	-	-	-	15	-	-	-	Yes	-	-	-
IMG 6984	Axis axis	Artiodactyla	Ruminantia	-	-	-	15	-	-	-	Yes	-	-	-
IMG 6974	Axis axis	Artiodactyla	Ruminantia	-	-	-	30	-	-	-	no	-	-	-
IMG 6971	Axis axis	Artiodactyla	Ruminantia	-	-	-	10	-	-	-	no	-	-	-
IMG 6970	Axis axis	Artiodactyla	Ruminantia	-	-	-	18	-	-	-	Yes	-	-	-
IMG 6969	Axis axis	Artiodactyla	Ruminantia	-	-	-	14	-	-	-	Yes	-	-	-
IMG 6389	Axis axis	Artiodactyla	Ruminantia	-	-	-	33	-	-	-	no	-	-	-
IMG 6388	Axis axis	Artiodactyla	Ruminantia	-	-	-	32	-	-	-	no	-	-	-
IMG 6387	Axis axis	Artiodactyla	Ruminantia	-	-	-	30	-	-	-	no	-	-	-
IMG 6386	Axis axis	Artiodactyla	Ruminantia	-	-	-	30	-	-	-	no	-	-	-
IMG 6384	Axis axis	Artiodactyla	Ruminantia	-	-	-	30	-	-	-	no	-	-	-
IMG 6383	Axis axis	Artiodactyla	Ruminantia	-	-	-	31	-	-	-	no	-	-	-
IMG 6382	Axis axis	Artiodactyla	Ruminantia	-	-	-	33	-	-	-	no	-	-	-
IMG 6381	Axis axis	Artiodactyla	Ruminantia	-	-	-	32	-	-	-	no	-	-	-
IMG 6379	Axis axis	Artiodactyla	Ruminantia	-	-	-	32	-	-	-	no	-	-	-
IMG 6377	Axis axis	Artiodactyla	Ruminantia	-	-	-	33	-	-	-	no	-	-	-
IMG 6376	Axis axis	Artiodactyla	Ruminantia	-	-	-	34	-	-	-	no	-	-	-
IMG 6374	Axis axis	Artiodactyla	Ruminantia	-	-	-	30	-	-	-	no	-	-	-
IMG 6373	Axis axis	Artiodactyla	Ruminantia	-	-	-	29	-	-	-	no	-	-	-
IMG 6372	Axis axis	Artiodactyla	Ruminantia	-	-	-	31	-	-	-	no	-	-	-
IMG 6371	Axis axis	Artiodactyla	Ruminantia	-	-	-	31	-	-	-	no	-	-	-
IMG 6369	Axis axis	Artiodactyla	Ruminantia	-	-	-	33	-	-	-	no	-	-	-
IMG 6368	Axis axis	Artiodactyla	Ruminantia	-	-	-	34	-	-	-	no	-	-	-
IMG 6367	Axis axis	Artiodactyla	Ruminantia	-	-	-	37	-	-	-	no	-	-	-
IMG 6366	Axis axis	Artiodactyla	Ruminantia	-	-	-	29	-	-	-	no	-	-	-
IMG 6364	Axis axis	Artiodactyla	Ruminantia	-	-	-	31	-	-	-	no	-	-	-
IMG 6363	Axis axis	Artiodactyla	Ruminantia	-	-	-	34	-	-	-	no	-	-	-
IMG 6362	Axis axis	Artiodactyla	Ruminantia	-	-	-	25	-	-	-	yes	-	-	-
IMG 6361	Axis axis	Artiodactyla	Ruminantia	-	-	-	27	-	-	-	yes	-	-	-
IMG 6359	Axis axis	Artiodactyla	Ruminantia	-	-	-	27	-	-	-	yes	-	-	-
IMG 6358	Axis axis	Artiodactyla	Ruminantia	-	-	-	27	-	-	-	Yes	-	-	-
IMG 6357	Axis axis	Artiodactyla	Ruminantia	-	-	-	28	-	-	-	no	-	-	-
IMG 6356	Axis axis	Artiodactyla	Ruminantia	-	-	-	28	-	-	-	no	-	-	-
IMG 6354	Axis axis	Artiodactyla	Ruminantia	-	-	-	30	-	-	-	no	-	-	-
IMG 6353	Axis axis	Artiodactyla	Ruminantia	-	-	-	27	-	-	-	no	-	-	-
IMG 6352	Axis axis	Artiodactyla	Ruminantia	-	-	-	29	-	-	-	no	-	-	-
IMG 6351	Axis axis	Artiodactyla	Ruminantia	-	-	-	29	-	-	-	no	-	-	-
IMG 6349	Axis axis	Artiodactyla	Ruminantia	-	-	-	31	-	-	-	no	-	-	-
IMG 3763	Axis axis	Artiodactyla	Ruminantia	-	-	-	29	-	-	-	Yes	-	-	-
IMG 3739	Axis axis	Artiodactyla	Ruminantia	-	-	-	20	-	-	-	no	-	-	-
IMG 3738	Axis axis	Artiodactyla	Ruminantia	-	-	-	22	-	-	-	no	-	-	-
IMG 3736	Axis axis	Artiodactyla	Ruminantia	-	-	-	35	-	-	-	Yes	-	-	-
IMG 1067	Axis axis	Artiodactyla	Ruminantia	-	-	-	29	-	-	-	no	-	-	-
IMG 1066	Axis axis	Artiodactyla	Ruminantia	-	-	-	39	-	-	-	no	-	-	-
IMG 1059	Axis axis	Artiodactyla	Ruminantia	-	-	-	29	-	-	-	no	-	-	-
IMG 0427	Axis axis	Artiodactyla	Ruminantia	-	-	-	25	-	-	-	no	-	-	-
IMG 0426	Axis axis	Artiodactyla	Ruminantia	-	-	-	25	-	-	-	no	-	-	-
IMG 0419	Axis axis	Artiodactyla	Ruminantia	-	-	-	24	-	-	-	no	-	-	-
IMG 0409	Axis axis	Artiodactyla	Ruminantia	-	-	-	30	-	-	-	no	-	-	-
IMG 0408	Axis axis	Artiodactyla	Ruminantia	-	-	-	33	-	-	-	no	-	-	-
IMG 7578	Axis axis	Artiodactyla	Ruminantia	-	-	-	34	-	-	-	no	-	-	-
IMG 8354	Axis axis	Artiodactyla	Ruminantia	-	-	-	23	-	-	-	no	-	-	-
IMG 8350	Axis axis	Artiodactyla	Ruminantia	-	-	-	19	-	-	-	Yes	-	-	-
IMG 8349	Axis axis	Artiodactyla	Ruminantia	-	-	-	21	-	-	-	Yes	-	-	-
IMG 8348	Axis axis	Artiodactyla	Ruminantia	-	-	-	20	-	-	-	Yes	-	-	-
IMG 8347	Axis axis	Artiodactyla	Ruminantia	-	-	-	18	-	-	-	Yes	-	-	-
IMG 8346	Axis axis	Artiodactyla	Ruminantia	-	-	-	20	-	-	-	yes	-	-	-
IMG 8344	Axis axis	Artiodactyla	Ruminantia	-	-	-	28	-	-	-	yes	-	-	-
IMG 8343	Axis axis	Artiodactyla	Ruminantia	-	-	-	28	-	-	-	yes	-	-	-
IMG 8341	Axis axis	Artiodactyla	Ruminantia	-	-	-	30	-	-	-	yes	-	-	-
IMG 8340	Axis axis	Artiodactyla	Ruminantia	-	-	-	29	-	-	-	yes	-	-	-
IMG 8339	Axis axis	Artiodactyla	Ruminantia	-	-	-	28	-	-	-	yes	-	-	-
IMG 8336	Axis axis	Artiodactyla	Ruminantia	-	-	-	24	-	-	-	no	-	-	-
IMG 8336	Axis axis	Artiodactyla	Ruminantia	-	-	-	24	-	-	-	no	-	-	-
IMG 8335	Axis axis	Artiodactyla	Ruminantia	-	-	-	24	-	-	-	no	-	-	-
IMG 8335	Axis axis	Artiodactyla	Ruminantia	-	-	-	25	-	-	-	no	-	-	-
IMG 8334	Axis axis	Artiodactyla	Ruminantia	-	-	-	25	-	-	-	no	-	-	-
IMG 8334	Axis axis	Artiodactyla	Ruminantia	-	-	-	27	-	-	-	no	-	-	-
IMG 8333	Axis axis	Artiodactyla	Ruminantia	-	-	-	24	-	-	-	no	-	-	-
IMG 8333	Axis axis	Artiodactyla	Ruminantia	-	-	-	29	-	-	-	no	-	-	-
IMG 8331	Axis axis	Artiodactyla	Ruminantia	-	-	-	28	-	-	-	yes	-	-	-
IMG 8330	Axis axis	Artiodactyla	Ruminantia	-	-	-	28	-	-	-	yes	-	-	-
IMG 8328	Axis axis	Artiodactyla	Ruminantia	-	-	-	21	-	-	-	yes	-	-	-
IMG 8326	Axis axis	Artiodactyla	Ruminantia	-	-	-	27	-	-	-	no	-	-	-
IMG 8308	Axis axis	Artiodactyla	Ruminantia	-	-	-	24	-	-	-	no	-	-	-
IMG 8307	Axis axis	Artiodactyla	Ruminantia	-	-	-	25	-	-	-	no	-	-	-
IMG 8306	Axis axis	Artiodactyla	Ruminantia	-	-	-	24	-	-	-	no	-	-	-
IMG 8305	Axis axis	Artiodactyla	Ruminantia	-	-	-	24	-	-	-	no	-	-	-
IMG 8304	Axis axis	Artiodactyla	Ruminantia	-	-	-	24	-	-	-	no	-	-	-
IMG 8303	Axis axis	Artiodactyla	Ruminantia	-	-	-	22	-	-	-	no	-	-	-
IMG 8302	Axis axis	Artiodactyla	Ruminantia	-	-	-	23	-	-	-	no	-	-	-
IMG 8301	Axis axis	Artiodactyla	Ruminantia	-	-	-	24	-	-	-	no	-	-	-
IMG 8300	Axis axis	Artiodactyla	Ruminantia	-	-	-	24	-	-	-	no	-	-	-
IMG 8299	Axis axis	Artiodactyla	Ruminantia	-	-	-	24	-	-	-	no	-	-	-
IMG 8298	Axis axis	Artiodactyla	Ruminantia	-	-	-	24	-	-	-	no	-	-	-
IMG 8297	Axis axis	Artiodactyla	Ruminantia	-	-	-	25	-	-	-	no	-	-	-
IMG 8296	Axis axis	Artiodactyla	Ruminantia	-	-	-	25	-	-	-	no	-	-	-
IMG 8295	Axis axis	Artiodactyla	Ruminantia	-	-	-	24	-	-	-	no	-	-	-
IMG 8294	Axis axis	Artiodactyla	Ruminantia	-	-	-	22	-	-	-	no	-	-	-
IMG 8292	Axis axis	Artiodactyla	Ruminantia	-	-	-	32	-	-	-	Yes	-	-	-
IMG 8291	Axis axis	Artiodactyla	Ruminantia	-	-	-	27	-	-	-	Yes	-	-	-
IMG 8290	Axis axis	Artiodactyla	Ruminantia	-	-	-	26	-	-	-	Yes	-	-	-
IMG 8289	Axis axis	Artiodactyla	Ruminantia	-	-	-	28	-	-	-	Yes	-	-	-
IMG 8288	Axis axis	Artiodactyla	Ruminantia	-	-	-	27	-	-	-	Yes	-	-	-
IMG 8287	Axis axis	Artiodactyla	Ruminantia	-	-	-	28	-	-	-	Yes	-	-	-
IMG 8286	Axis axis	Artiodactyla	Ruminantia	-	-	-	29	-	-	-	Yes	-	-	-
IMG 8285	Axis axis	Artiodactyla	Ruminantia	-	-	-	28	-	-	-	Yes	-	-	-
IMG 8355	Axis axis	Artiodactyla	Ruminantia	-	-	-	21	-	-	-	no	-	-	-
IMG 8284	Axis axis	Artiodactyla	Ruminantia	-	-	-	26	-	-	-	Yes	-	-	-
IMG 8283	Axis axis	Artiodactyla	Ruminantia	-	-	-	31	-	-	-	Yes	-	-	-
IMG 7582	Axis axis	Artiodactyla	Ruminantia	-	-	-	30	-	-	-	no	-	-	-
IMG 7581	Axis axis	Artiodactyla	Ruminantia	-	-	-	32	-	-	-	no	-	-	-
IMG 7580	Axis axis	Artiodactyla	Ruminantia	-	-	-	30	-	-	-	no	-	-	-
IMG 7579	Axis axis	Artiodactyla	Ruminantia	-	-	-	34	-	-	-	no	-	-	-
IMG 8361	Axis axis	Artiodactyla	Ruminantia	-	-	-	30	-	-	-	Yes	-	-	-
IMG 8360	Axis axis	Artiodactyla	Ruminantia	-	-	-	29	-	-	-	Yes	-	-	-
IMG 8359	Axis axis	Artiodactyla	Ruminantia	-	-	-	28	-	-	-	yes	-	-	-
IMG 8358	Axis axis	Artiodactyla	Ruminantia	-	-	-	21	-	-	-	no	-	-	-
IMG 8357	Axis axis	Artiodactyla	Ruminantia	-	-	-	23	-	-	-	no	-	-	-
IMG 8356	Axis axis	Artiodactyla	Ruminantia	-	-	-	20	-	-	-	no	-	-	-
-	Axis axis	Artiodactyla	Ruminantia	46	41	51	27	Grazer	yes	78	yes	open	Geist V. (1998) Deer of the world: their evolution, behaviour, and ecology, 1st ed. ed. Stackpole Books, Mechanicsburg, Pa.	-
IMG 9518	Axis kuhlii	Artiodactyla	Ruminantia	-	-	-	38	-	-	-	yes	-	-	-
IMG 9511	Axis kuhlii	Artiodactyla	Ruminantia	-	-	-	28	-	-	-	yes	-	-	-
IMG 9506	Axis kuhlii	Artiodactyla	Ruminantia	-	-	-	20	-	-	-	no	-	-	-
IMG 9505	Axis kuhlii	Artiodactyla	Ruminantia	-	-	-	20	-	-	-	no	-	-	-
IMG 9504	Axis kuhlii	Artiodactyla	Ruminantia	-	-	-	23	-	-	-	no	-	-	-
IMG 2632	Axis kuhlii	Artiodactyla	Ruminantia	-	-	-	19	-	-	-	no	-	-	-
IMG 2631	Axis kuhlii	Artiodactyla	Ruminantia	-	-	-	21	-	-	-	no	-	-	-
IMG 2627	Axis kuhlii	Artiodactyla	Ruminantia	-	-	-	23	-	-	-	no	-	-	-
-	Axis kuhlii	Artiodactyla	Ruminantia	-	-	-	24	Grazer	?	36	yes	open	Walker E.P., Nowak R.M., Paradiso J.L. (1983) Walker’s Walker E.P., Nowak R.M., Paradiso J.L. (1983) Walker’s Mammals of the world, 4th ed. ed. Johns Hopkins University Press, Baltimore., 4th ed. ed. Johns Hopkins University Press, Baltimore.	-
AZ1223	Axis (Hyelaphus) porcinus	Artiodactyla	Ruminantia	35	35	34	-	-	-	-	yes	-	-	Donald Gordon Medical Centre, Johannesburg
IMG 6266	Axis (Hyelaphus) porcinus	Artiodactyla	Ruminantia	-	-	-	37	-	-	-	yes	-	-	-
IMG 6264	Axis (Hyelaphus) porcinus	Artiodactyla	Ruminantia	-	-	-	35	-	-	-	yes	-	-	-
IMG 6263	Axis (Hyelaphus) porcinus	Artiodactyla	Ruminantia	-	-	-	35	-	-	-	yes	-	-	-
IMG 6262	Axis (Hyelaphus) porcinus	Artiodactyla	Ruminantia	-	-	-	35	-	-	-	yes	-	-	-
IMG 6261	Axis (Hyelaphus) porcinus	Artiodactyla	Ruminantia	-	-	-	37	-	-	-	yes	-	-	-
IMG 6259	Axis (Hyelaphus) porcinus	Artiodactyla	Ruminantia	-	-	-	34	-	-	-	yes	-	-	-
IMG 6257	Axis (Hyelaphus) porcinus	Artiodactyla	Ruminantia	-	-	-	32	-	-	-	no	-	-	-
IMG 6256	Axis (Hyelaphus) porcinus	Artiodactyla	Ruminantia	-	-	-	28	-	-	-	no	-	-	-
IMG 6241	Axis (Hyelaphus) porcinus	Artiodactyla	Ruminantia	-	-	-	27	-	-	-	no	-	-	-
IMG 6239	Axis (Hyelaphus) porcinus	Artiodactyla	Ruminantia	-	-	-	27	-	-	-	no	-	-	-
IMG 6238	Axis (Hyelaphus) porcinus	Artiodactyla	Ruminantia	-	-	-	27	-	-	-	no	-	-	-
IMG 6237	Axis (Hyelaphus) porcinus	Artiodactyla	Ruminantia	-	-	-	27	-	-	-	no	-	-	-
IMG 6234	Axis (Hyelaphus) porcinus	Artiodactyla	Ruminantia	-	-	-	30	-	-	-	no	-	-	-
IMG 6233	Axis (Hyelaphus) porcinus	Artiodactyla	Ruminantia	-	-	-	29	-	-	-	no	-	-	-
IMG 6232	Axis (Hyelaphus) porcinus	Artiodactyla	Ruminantia	-	-	-	28	-	-	-	no	-	-	-
IMG 3757	Axis (Hyelaphus) porcinus	Artiodactyla	Ruminantia	-	-	-	19	-	-	-	no	-	-	-
IMG 3756	Axis (Hyelaphus) porcinus	Artiodactyla	Ruminantia	-	-	-	39	-	-	-	Yes	-	-	-
IMG 3755	Axis (Hyelaphus) porcinus	Artiodactyla	Ruminantia	-	-	-	39	-	-	-	Yes	-	-	-
IMG 3754	Axis (Hyelaphus) porcinus	Artiodactyla	Ruminantia	-	-	-	37	-	-	-	Yes	-	-	-
IMG 3743	Axis (Hyelaphus) porcinus	Artiodactyla	Ruminantia	-	-	-	24	-	-	-	no	-	-	-
IMG 3732	Axis (Hyelaphus) porcinus	Artiodactyla	Ruminantia	-	-	-	22	-	-	-	Yes	-	-	-
IMG 3718	Axis (Hyelaphus) porcinus	Artiodactyla	Ruminantia	-	-	-	22	-	-	-	Yes	-	-	-
IMG 2805	Axis (Hyelaphus) porcinus	Artiodactyla	Ruminantia	-	-	-	27	-	-	-	no	-	-	-
IMG 2804	Axis (Hyelaphus) porcinus	Artiodactyla	Ruminantia	-	-	-	29	-	-	-	no	-	-	-
IMG 2803	Axis (Hyelaphus) porcinus	Artiodactyla	Ruminantia	-	-	-	31	-	-	-	no	-	-	-
IMG 2802	Axis (Hyelaphus) porcinus	Artiodactyla	Ruminantia	-	-	-	30	-	-	-	no	-	-	-
IMG 2801	Axis (Hyelaphus) porcinus	Artiodactyla	Ruminantia	-	-	-	26	-	-	-	no	-	-	-
IMG 2800	Axis (Hyelaphus) porcinus	Artiodactyla	Ruminantia	-	-	-	26	-	-	-	no	-	-	-
IMG 2799	Axis (Hyelaphus) porcinus	Artiodactyla	Ruminantia	-	-	-	27	-	-	-	no	-	-	-
IMG 2798	Axis (Hyelaphus) porcinus	Artiodactyla	Ruminantia	-	-	-	26	-	-	-	no	-	-	-
IMG 2797	Axis (Hyelaphus) porcinus	Artiodactyla	Ruminantia	-	-	-	28	-	-	-	no	-	-	-
IMG 2796	Axis (Hyelaphus) porcinus	Artiodactyla	Ruminantia	-	-	-	29	-	-	-	no	-	-	-
IMG 2795	Axis (Hyelaphus) porcinus	Artiodactyla	Ruminantia	-	-	-	25	-	-	-	no	-	-	-
IMG 2794	Axis (Hyelaphus) porcinus	Artiodactyla	Ruminantia	-	-	-	27	-	-	-	no	-	-	-
IMG 2793	Axis (Hyelaphus) porcinus	Artiodactyla	Ruminantia	-	-	-	27	-	-	-	no	-	-	-
IMG 2792	Axis (Hyelaphus) porcinus	Artiodactyla	Ruminantia	-	-	-	28	-	-	-	no	-	-	-
IMG 2791	Axis (Hyelaphus) porcinus	Artiodactyla	Ruminantia	-	-	-	25	-	-	-	no	-	-	-
IMG 2790	Axis (Hyelaphus) porcinus	Artiodactyla	Ruminantia	-	-	-	28	-	-	-	no	-	-	-
IMG 2789	Axis (Hyelaphus) porcinus	Artiodactyla	Ruminantia	-	-	-	30	-	-	-	no	-	-	-
IMG 2788	Axis (Hyelaphus) porcinus	Artiodactyla	Ruminantia	-	-	-	31	-	-	-	no	-	-	-
IMG 2787	Axis (Hyelaphus) porcinus	Artiodactyla	Ruminantia	-	-	-	32	-	-	-	no	-	-	-
IMG 2786	Axis (Hyelaphus) porcinus	Artiodactyla	Ruminantia	-	-	-	35	-	-	-	no	-	-	-
IMG 2785	Axis (Hyelaphus) porcinus	Artiodactyla	Ruminantia	-	-	-	33	-	-	-	no	-	-	-
IMG 2784	Axis (Hyelaphus) porcinus	Artiodactyla	Ruminantia	-	-	-	41	-	-	-	no	-	-	-
IMG 2782	Axis (Hyelaphus) porcinus	Artiodactyla	Ruminantia	-	-	-	35	-	-	-	no	-	-	-
IMG 2781	Axis (Hyelaphus) porcinus	Artiodactyla	Ruminantia	-	-	-	38	-	-	-	no	-	-	-
IMG 2780	Axis (Hyelaphus) porcinus	Artiodactyla	Ruminantia	-	-	-	25	-	-	-	yes	-	-	-
IMG 2779	Axis (Hyelaphus) porcinus	Artiodactyla	Ruminantia	-	-	-	26	-	-	-	yes	-	-	-
IMG 2778	Axis (Hyelaphus) porcinus	Artiodactyla	Ruminantia	-	-	-	24	-	-	-	yes	-	-	-
IMG 2777	Axis (Hyelaphus) porcinus	Artiodactyla	Ruminantia	-	-	-	24	-	-	-	yes	-	-	-
IMG 2776	Axis (Hyelaphus) porcinus	Artiodactyla	Ruminantia	-	-	-	21	-	-	-	yes	-	-	-
IMG 2775	Axis (Hyelaphus) porcinus	Artiodactyla	Ruminantia	-	-	-	22	-	-	-	yes	-	-	-
IMG 2774	Axis (Hyelaphus) porcinus	Artiodactyla	Ruminantia	-	-	-	24	-	-	-	yes	-	-	-
IMG 2773	Axis (Hyelaphus) porcinus	Artiodactyla	Ruminantia	-	-	-	25	-	-	-	yes	-	-	-
IMG 2772	Axis (Hyelaphus) porcinus	Artiodactyla	Ruminantia	-	-	-	28	-	-	-	yes	-	-	-
IMG 6267	Axis (Hyelaphus) porcinus	Artiodactyla	Ruminantia	-	-	-	32	-	-	-	yes	-	-	-
IMG 8322	Axis (Hyelaphus) porcinus	Artiodactyla	Ruminantia	-	-	-	32	-	-	-	no	-	-	-
IMG 8321	Axis (Hyelaphus) porcinus	Artiodactyla	Ruminantia	-	-	-	32	-	-	-	no	-	-	-
IMG 8320	Axis (Hyelaphus) porcinus	Artiodactyla	Ruminantia	-	-	-	34	-	-	-	no	-	-	-
IMG 8319	Axis (Hyelaphus) porcinus	Artiodactyla	Ruminantia	-	-	-	32	-	-	-	no	-	-	-
IMG 8249	Axis (Hyelaphus) porcinus	Artiodactyla	Ruminantia	-	-	-	35	-	-	-	no	-	-	-
IMG 8248	Axis (Hyelaphus) porcinus	Artiodactyla	Ruminantia	-	-	-	37	-	-	-	no	-	-	-
IMG 8243	Axis (Hyelaphus) porcinus	Artiodactyla	Ruminantia	-	-	-	33	-	-	-	Yes	-	-	-
IMG 8242	Axis (Hyelaphus) porcinus	Artiodactyla	Ruminantia	-	-	-	30	-	-	-	Yes	-	-	-
IMG 8241	Axis (Hyelaphus) porcinus	Artiodactyla	Ruminantia	-	-	-	32	-	-	-	Yes	-	-	-
IMG 8240	Axis (Hyelaphus) porcinus	Artiodactyla	Ruminantia	-	-	-	32	-	-	-	Yes	-	-	-
IMG 8238	Axis (Hyelaphus) porcinus	Artiodactyla	Ruminantia	-	-	-	26	-	-	-	Yes	-	-	-
IMG 8237	Axis (Hyelaphus) porcinus	Artiodactyla	Ruminantia	-	-	-	25	-	-	-	Yes	-	-	-
IMG 8236	Axis (Hyelaphus) porcinus	Artiodactyla	Ruminantia	-	-	-	27	-	-	-	Yes	-	-	-
IMG 8235	Axis (Hyelaphus) porcinus	Artiodactyla	Ruminantia	-	-	-	25	-	-	-	no	-	-	-
IMG 8234	Axis (Hyelaphus) porcinus	Artiodactyla	Ruminantia	-	-	-	25	-	-	-	no	-	-	-
IMG 8233	Axis (Hyelaphus) porcinus	Artiodactyla	Ruminantia	-	-	-	25	-	-	-	no	-	-	-
IMG 8232	Axis (Hyelaphus) porcinus	Artiodactyla	Ruminantia	-	-	-	27	-	-	-	no	-	-	-
IMG 8231	Axis (Hyelaphus) porcinus	Artiodactyla	Ruminantia	-	-	-	26	-	-	-	no	-	-	-
IMG 8230	Axis (Hyelaphus) porcinus	Artiodactyla	Ruminantia	-	-	-	26	-	-	-	no	-	-	-
IMG 8229	Axis (Hyelaphus) porcinus	Artiodactyla	Ruminantia	-	-	-	27	-	-	-	no	-	-	-
IMG 8228	Axis (Hyelaphus) porcinus	Artiodactyla	Ruminantia	-	-	-	24	-	-	-	no	-	-	-
IMG 8227	Axis (Hyelaphus) porcinus	Artiodactyla	Ruminantia	-	-	-	26	-	-	-	no	-	-	-
IMG 8226	Axis (Hyelaphus) porcinus	Artiodactyla	Ruminantia	-	-	-	23	-	-	-	no	-	-	-
IMG 8225	Axis (Hyelaphus) porcinus	Artiodactyla	Ruminantia	-	-	-	24	-	-	-	no	-	-	-
IMG 8224	Axis (Hyelaphus) porcinus	Artiodactyla	Ruminantia	-	-	-	24	-	-	-	no	-	-	-
IMG 8223	Axis (Hyelaphus) porcinus	Artiodactyla	Ruminantia	-	-	-	25	-	-	-	no	-	-	-
IMG 8222	Axis (Hyelaphus) porcinus	Artiodactyla	Ruminantia	-	-	-	24	-	-	-	no	-	-	-
IMG 8221	Axis (Hyelaphus) porcinus	Artiodactyla	Ruminantia	-	-	-	24	-	-	-	no	-	-	-
IMG 7800	Axis (Hyelaphus) porcinus	Artiodactyla	Ruminantia	-	-	-	24	-	-	-	yes	-	-	-
IMG 7799	Axis (Hyelaphus) porcinus	Artiodactyla	Ruminantia	-	-	-	22	-	-	-	yes	-	-	-
IMG 7798	Axis (Hyelaphus) porcinus	Artiodactyla	Ruminantia	-	-	-	23	-	-	-	yes	-	-	-
IMG 7797	Axis (Hyelaphus) porcinus	Artiodactyla	Ruminantia	-	-	-	23	-	-	-	yes	-	-	-
IMG 7796	Axis (Hyelaphus) porcinus	Artiodactyla	Ruminantia	-	-	-	25	-	-	-	yes	-	-	-
IMG 7795	Axis (Hyelaphus) porcinus	Artiodactyla	Ruminantia	-	-	-	25	-	-	-	yes	-	-	-
IMG 7794	Axis (Hyelaphus) porcinus	Artiodactyla	Ruminantia	-	-	-	26	-	-	-	yes	-	-	-
IMG 7791	Axis (Hyelaphus) porcinus	Artiodactyla	Ruminantia	-	-	-	19	-	-	-	yes	-	-	-
IMG 7790	Axis (Hyelaphus) porcinus	Artiodactyla	Ruminantia	-	-	-	19	-	-	-	yes	-	-	-
IMG 7789	Axis (Hyelaphus) porcinus	Artiodactyla	Ruminantia	-	-	-	18	-	-	-	yes	-	-	-
IMG 7788	Axis (Hyelaphus) porcinus	Artiodactyla	Ruminantia	-	-	-	20	-	-	-	yes	-	-	-
IMG 7087	Axis (Hyelaphus) porcinus	Artiodactyla	Ruminantia	-	-	-	33	-	-	-	yes	-	-	-
IMG 7086	Axis (Hyelaphus) porcinus	Artiodactyla	Ruminantia	-	-	-	30	-	-	-	yes	-	-	-
IMG 7085	Axis (Hyelaphus) porcinus	Artiodactyla	Ruminantia	-	-	-	28	-	-	-	yes	-	-	-
IMG 7061	Axis (Hyelaphus) porcinus	Artiodactyla	Ruminantia	-	-	-	31	-	-	-	yes	-	-	-
IMG 7060	Axis (Hyelaphus) porcinus	Artiodactyla	Ruminantia	-	-	-	31	-	-	-	yes	-	-	-
IMG 7059	Axis (Hyelaphus) porcinus	Artiodactyla	Ruminantia	-	-	-	33	-	-	-	yes	-	-	-
IMG 7058	Axis (Hyelaphus) porcinus	Artiodactyla	Ruminantia	-	-	-	31	-	-	-	yes	-	-	-
IMG 7057	Axis (Hyelaphus) porcinus	Artiodactyla	Ruminantia	-	-	-	33	-	-	-	yes	-	-	-
IMG 7032	Axis (Hyelaphus) porcinus	Artiodactyla	Ruminantia	-	-	-	31	-	-	-	yes	-	-	-
IMG 7017	Axis (Hyelaphus) porcinus	Artiodactyla	Ruminantia	-	-	-	23	-	-	-	yes	-	-	-
IMG 7016	Axis (Hyelaphus) porcinus	Artiodactyla	Ruminantia	-	-	-	25	-	-	-	yes	-	-	-
IMG 7012	Axis (Hyelaphus) porcinus	Artiodactyla	Ruminantia	-	-	-	35	-	-	-	Yes	-	-	-
IMG 7011	Axis (Hyelaphus) porcinus	Artiodactyla	Ruminantia	-	-	-	37	-	-	-	Yes	-	-	-
IMG 7010	Axis (Hyelaphus) porcinus	Artiodactyla	Ruminantia	-	-	-	18	-	-	-	no	-	-	-
IMG 7007	Axis (Hyelaphus) porcinus	Artiodactyla	Ruminantia	-	-	-	21	-	-	-	no	-	-	-
IMG 6322	Axis (Hyelaphus) porcinus	Artiodactyla	Ruminantia	-	-	-	31	-	-	-	no	-	-	-
IMG 6321	Axis (Hyelaphus) porcinus	Artiodactyla	Ruminantia	-	-	-	32	-	-	-	no	-	-	-
IMG 6319	Axis (Hyelaphus) porcinus	Artiodactyla	Ruminantia	-	-	-	32	-	-	-	no	-	-	-
IMG 6271	Axis (Hyelaphus) porcinus	Artiodactyla	Ruminantia	-	-	-	34	-	-	-	Yes	-	-	-
IMG 6269	Axis (Hyelaphus) porcinus	Artiodactyla	Ruminantia	-	-	-	35	-	-	-	Yes	-	-	-
IMG 6231	Axis (Hyelaphus) porcinus	Artiodactyla	Ruminantia	-	-	-	24	-	-	-	no	-	-	-
IMG 6268	Axis (Hyelaphus) porcinus	Artiodactyla	Ruminantia	-	-	-	35	-	-	-	Yes	-	-	-
-	Axis (Hyelaphus) porcinus	Artiodactyla	Ruminantia	35	35	34	28	Grazer	?	43	Yes	open	Geist V. (1998) Deer of the world: their evolution, behaviour, and ecology, 1st ed. ed. Stackpole Books, Mechanicsburg, Pa.	-
IMG 2201	Babyrousa babyrussa	Artiodactyla	Suoidea	-	-	-	42	-	-	-	no	-	-	-
IMG 2200	Babyrousa babyrussa	Artiodactyla	Suoidea	-	-	-	37	-	-	-	no	-	-	-
IMG 2198	Babyrousa babyrussa	Artiodactyla	Suoidea	-	-	-	27	-	-	-	no	-	-	-
IMG 2197	Babyrousa babyrussa	Artiodactyla	Suoidea	-	-	-	31	-	-	-	no	-	-	-
IMG 2196	Babyrousa babyrussa	Artiodactyla	Suoidea	-	-	-	28	-	-	-	no	-	-	-
IMG 2193	Babyrousa babyrussa	Artiodactyla	Suoidea	-	-	-	47	-	-	-	no	-	-	-
IMG 2188	Babyrousa babyrussa	Artiodactyla	Suoidea	-	-	-	38	-	-	-	no	-	-	-
IMG 2187	Babyrousa babyrussa	Artiodactyla	Suoidea	-	-	-	40	-	-	-	no	-	-	-
IMG 2186	Babyrousa babyrussa	Artiodactyla	Suoidea	-	-	-	50	-	-	-	no	-	-	-
IMG 1604	Babyrousa babyrussa	Artiodactyla	Suoidea	-	-	-	19	-	-	-	no	-	-	-
IMG 1602	Babyrousa babyrussa	Artiodactyla	Suoidea	-	-	-	36	-	-	-	no	-	-	-
IMG 1598	Babyrousa babyrussa	Artiodactyla	Suoidea	-	-	-	46	-	-	-	no	-	-	-
IMG 1597	Babyrousa babyrussa	Artiodactyla	Suoidea	-	-	-	50	-	-	-	no	-	-	-
-	Babyrousa babyrussa	Artiodactyla	Ruminantia	-	-	-	38	other	no	90	no	closed	Walker E.P., Nowak R.M., Paradiso J.L. (1983) Walker’s Walker E.P., Nowak R.M., Paradiso J.L. (1983) Walker’s Mammals of the world, 4th ed. ed. Johns Hopkins University Press, Baltimore., 4th ed. ed. Johns Hopkins University Press, Baltimore.	-
IMG 6626	Babyrousa celebensis	Artiodactyla	Suoidea	-	-	-	24	-	-	-	no	-	-	-
IMG 6622	Babyrousa celebensis	Artiodactyla	Suoidea	-	-	-	25	-	-	-	no	-	-	-
IMG 6616	Babyrousa celebensis	Artiodactyla	Suoidea	-	-	-	23	-	-	-	no	-	-	-
IMG 6504	Babyrousa celebensis	Artiodactyla	Suoidea	-	-	-	35	-	-	-	no	-	-	-
IMG 6502	Babyrousa celebensis	Artiodactyla	Suoidea	-	-	-	27	-	-	-	no	-	-	-
IMG 6498	Babyrousa celebensis	Artiodactyla	Suoidea	-	-	-	33	-	-	-	no	-	-	-
IMG 6494	Babyrousa celebensis	Artiodactyla	Suoidea	-	-	-	25	-	-	-	no	-	-	-
IMG 6493	Babyrousa celebensis	Artiodactyla	Suoidea	-	-	-	30	-	-	-	no	-	-	-
IMG 6486	Babyrousa celebensis	Artiodactyla	Suoidea	-	-	-	28	-	-	-	no	-	-	-
IMG 6478	Babyrousa celebensis	Artiodactyla	Suoidea	-	-	-	25	-	-	-	no	-	-	-
IMG 6476	Babyrousa celebensis	Artiodactyla	Suoidea	-	-	-	25	-	-	-	no	-	-	-
IMG 6474	Babyrousa celebensis	Artiodactyla	Suoidea	-	-	-	30	-	-	-	no	-	-	-
IMG 6473	Babyrousa celebensis	Artiodactyla	Suoidea	-	-	-	30	-	-	-	no	-	-	-
IMG 6472	Babyrousa celebensis	Artiodactyla	Suoidea	-	-	-	31	-	-	-	no	-	-	-
IMG 6247	Babyrousa celebensis	Artiodactyla	Suoidea	-	-	-	24	-	-	-	no	-	-	-
IMG 6246	Babyrousa celebensis	Artiodactyla	Suoidea	-	-	-	30	-	-	-	no	-	-	-
IMG 6234	Babyrousa celebensis	Artiodactyla	Suoidea	-	-	-	27	-	-	-	no	-	-	-
IMG 6231	Babyrousa celebensis	Artiodactyla	Suoidea	-	-	-	41	-	-	-	no	-	-	-
-	Babyrousa celebensis	Artiodactyla	Ruminantia	-	-	-	29	other	no	90	no	closed	Walker E.P., Nowak R.M., Paradiso J.L. (1983) Walker’s Walker E.P., Nowak R.M., Paradiso J.L. (1983) Walker’s Mammals of the world, 4th ed. ed. Johns Hopkins University Press, Baltimore., 4th ed. ed. Johns Hopkins University Press, Baltimore.	-
YPM3405	Bison bison	Artiodactyla	Ruminantia	58	57	58	-	-	-	-	Yes	-	-	Farke A. (2010) Evolution and functional morphology of the frontal sinuses in Bovidae (Mammalia: Artiodactyla), and implications for the evolution of cranial pneumaticity. Zoological Journal of the Linnean Society, 159, 988–1014. Doi: 10.1111/j.1096-3642.2009.00586. Department of Radiology, Stony Brook University Hospital
YPM3404	Bison bison	Artiodactyla	Ruminantia	79	74	84	-	-	-	-	Yes	-	-	Farke A. (2010) Evolution and functional morphology of the frontal sinuses in Bovidae (Mammalia: Artiodactyla), and implications for the evolution of cranial pneumaticity. Zoological Journal of the Linnean Society, 159, 988–1014. Doi: 10.1111/j.1096-3642.2009.00586. Department of Radiology, Stony Brook University Hospital
YPM3406	Bison bison	Artiodactyla	Ruminantia	72	76	69	-	-	-	-	Yes	-	-	Farke A. (2010) Evolution and functional morphology of the frontal sinuses in Bovidae (Mammalia: Artiodactyla), and implications for the evolution of cranial pneumaticity. Zoological Journal of the Linnean Society, 159, 988–1014. Doi: 10.1111/j.1096-3642.2009.00586. Department of Radiology, Stony Brook University Hospital
IMG 2471	Bison bison	Artiodactyla	Ruminantia	-	-	-	66	-	-	-	Yes	-	-	-
IMG 2229	Bison bison	Artiodactyla	Ruminantia	-	-	-	40	-	-	-	Yes	-	-	-
IMG 2228	Bison bison	Artiodactyla	Ruminantia	-	-	-	38	-	-	-	Yes	-	-	-
IMG 2227	Bison bison	Artiodactyla	Ruminantia	-	-	-	38	-	-	-	Yes	-	-	-
IMG 2226	Bison bison	Artiodactyla	Ruminantia	-	-	-	38	-	-	-	Yes	-	-	-
IMG 2225	Bison bison	Artiodactyla	Ruminantia	-	-	-	38	-	-	-	Yes	-	-	-
IMG 2224	Bison bison	Artiodactyla	Ruminantia	-	-	-	41	-	-	-	Yes	-	-	-
IMG 2223	Bison bison	Artiodactyla	Ruminantia	-	-	-	43	-	-	-	Yes	-	-	-
IMG 2222	Bison bison	Artiodactyla	Ruminantia	-	-	-	39	-	-	-	Yes	-	-	-
IMG 2221	Bison bison	Artiodactyla	Ruminantia	-	-	-	39	-	-	-	Yes	-	-	-
IMG 1998	Bison bison	Artiodactyla	Ruminantia	-	-	-	38	-	-	-	Yes	-	-	-
IMG 1997	Bison bison	Artiodactyla	Ruminantia	-	-	-	38	-	-	-	Yes	-	-	-
IMG 1996	Bison bison	Artiodactyla	Ruminantia	-	-	-	36	-	-	-	Yes	-	-	-
IMG 1995	Bison bison	Artiodactyla	Ruminantia	-	-	-	38	-	-	-	Yes	-	-	-
IMG 1993	Bison bison	Artiodactyla	Ruminantia	-	-	-	37	-	-	-	Yes	-	-	-
IMG 1782	Bison bison	Artiodactyla	Ruminantia	-	-	-	42	-	-	-	Yes	-	-	-
IMG 1781	Bison bison	Artiodactyla	Ruminantia	-	-	-	39	-	-	-	Yes	-	-	-
IMG 1780	Bison bison	Artiodactyla	Ruminantia	-	-	-	40	-	-	-	Yes	-	-	-
IMG 1779	Bison bison	Artiodactyla	Ruminantia	-	-	-	43	-	-	-	Yes	-	-	-
IMG 1349	Bison bison	Artiodactyla	Ruminantia	-	-	-	45	-	-	-	Yes	-	-	-
IMG 1348	Bison bison	Artiodactyla	Ruminantia	-	-	-	46	-	-	-	Yes	-	-	-
IMG 1347	Bison bison	Artiodactyla	Ruminantia	-	-	-	46	-	-	-	Yes	-	-	-
IMG 1346	Bison bison	Artiodactyla	Ruminantia	-	-	-	46	-	-	-	Yes	-	-	-
IMG 1344	Bison bison	Artiodactyla	Ruminantia	-	-	-	46	-	-	-	Yes	-	-	-
IMG 1343	Bison bison	Artiodactyla	Ruminantia	-	-	-	46	-	-	-	Yes	-	-	-
IMG 0163	Bison bison	Artiodactyla	Ruminantia	-	-	-	46	-	-	-	Yes	-	-	-
IMG 0161	Bison bison	Artiodactyla	Ruminantia	-	-	-	47	-	-	-	Yes	-	-	-
IMG 0158	Bison bison	Artiodactyla	Ruminantia	-	-	-	50	-	-	-	Yes	-	-	-
IMG 0157	Bison bison	Artiodactyla	Ruminantia	-	-	-	48	-	-	-	Yes	-	-	-
IMG 0156	Bison bison	Artiodactyla	Ruminantia	-	-	-	50	-	-	-	Yes	-	-	-
IMG 0155	Bison bison	Artiodactyla	Ruminantia	-	-	-	48	-	-	-	Yes	-	-	-
IMG 0152	Bison bison	Artiodactyla	Ruminantia	-	-	-	61	-	-	-	Yes	-	-	-
IMG 0151	Bison bison	Artiodactyla	Ruminantia	-	-	-	55	-	-	-	Yes	-	-	-
IMG 0150	Bison bison	Artiodactyla	Ruminantia	-	-	-	58	-	-	-	Yes	-	-	-
IMG 0149	Bison bison	Artiodactyla	Ruminantia	-	-	-	57	-	-	-	Yes	-	-	-
IMG 0144	Bison bison	Artiodactyla	Ruminantia	-	-	-	54	-	-	-	Yes	-	-	-
IMG 0142	Bison bison	Artiodactyla	Ruminantia	-	-	-	56	-	-	-	Yes	-	-	-
IMG 0141	Bison bison	Artiodactyla	Ruminantia	-	-	-	54	-	-	-	Yes	-	-	-
IMG 0140	Bison bison	Artiodactyla	Ruminantia	-	-	-	53	-	-	-	Yes	-	-	-
IMG 0139	Bison bison	Artiodactyla	Ruminantia	-	-	-	53	-	-	-	Yes	-	-	-
IMG 0138	Bison bison	Artiodactyla	Ruminantia	-	-	-	54	-	-	-	Yes	-	-	-
IMG 0137	Bison bison	Artiodactyla	Ruminantia	-	-	-	56	-	-	-	Yes	-	-	-
IMG 0136	Bison bison	Artiodactyla	Ruminantia	-	-	-	52	-	-	-	Yes	-	-	-
IMG 0135	Bison bison	Artiodactyla	Ruminantia	-	-	-	54	-	-	-	Yes	-	-	-
IMG 0134	Bison bison	Artiodactyla	Ruminantia	-	-	-	58	-	-	-	Yes	-	-	-
IMG 0133	Bison bison	Artiodactyla	Ruminantia	-	-	-	57	-	-	-	Yes	-	-	-
IMG 0132	Bison bison	Artiodactyla	Ruminantia	-	-	-	57	-	-	-	Yes	-	-	-
IMG 3823	Bison bison	Artiodactyla	Ruminantia	-	-	-	38	-	-	-	Yes	-	-	-
IMG 0162	Bison bison	Artiodactyla	Ruminantia	-	-	-	53	-	-	-	Yes	-	-	-
IMG 5348	Bison bison	Artiodactyla	Ruminantia	-	-	-	40	-	-	-	Yes	-	-	-
IMG 5347	Bison bison	Artiodactyla	Ruminantia	-	-	-	43	-	-	-	Yes	-	-	-
IMG 5343	Bison bison	Artiodactyla	Ruminantia	-	-	-	46	-	-	-	Yes	-	-	-
IMG 5342	Bison bison	Artiodactyla	Ruminantia	-	-	-	44	-	-	-	Yes	-	-	-
IMG 5340	Bison bison	Artiodactyla	Ruminantia	-	-	-	57	-	-	-	Yes	-	-	-
IMG 5339	Bison bison	Artiodactyla	Ruminantia	-	-	-	61	-	-	-	Yes	-	-	-
IMG 5338	Bison bison	Artiodactyla	Ruminantia	-	-	-	61	-	-	-	Yes	-	-	-
IMG 5337	Bison bison	Artiodactyla	Ruminantia	-	-	-	60	-	-	-	Yes	-	-	-
IMG 5339	Bison bison	Artiodactyla	Ruminantia	-	-	-	57	-	-	-	Yes	-	-	-
IMG 5335	Bison bison	Artiodactyla	Ruminantia	-	-	-	60	-	-	-	Yes	-	-	-
IMG 5334	Bison bison	Artiodactyla	Ruminantia	-	-	-	58	-	-	-	Yes	-	-	-
IMG 5332	Bison bison	Artiodactyla	Ruminantia	-	-	-	57	-	-	-	Yes	-	-	-
IMG 3837	Bison bison	Artiodactyla	Ruminantia	-	-	-	41	-	-	-	Yes	-	-	-
IMG 3836	Bison bison	Artiodactyla	Ruminantia	-	-	-	38	-	-	-	Yes	-	-	-
IMG 3835	Bison bison	Artiodactyla	Ruminantia	-	-	-	36	-	-	-	Yes	-	-	-
IMG 3834	Bison bison	Artiodactyla	Ruminantia	-	-	-	36	-	-	-	Yes	-	-	-
IMG 3833	Bison bison	Artiodactyla	Ruminantia	-	-	-	37	-	-	-	Yes	-	-	-
IMG 3832	Bison bison	Artiodactyla	Ruminantia	-	-	-	38	-	-	-	Yes	-	-	-
IMG 3831	Bison bison	Artiodactyla	Ruminantia	-	-	-	36	-	-	-	Yes	-	-	-
IMG 3830	Bison bison	Artiodactyla	Ruminantia	-	-	-	33	-	-	-	Yes	-	-	-
IMG 3829	Bison bison	Artiodactyla	Ruminantia	-	-	-	40	-	-	-	Yes	-	-	-
IMG 3828	Bison bison	Artiodactyla	Ruminantia	-	-	-	38	-	-	-	Yes	-	-	-
IMG 3826	Bison bison	Artiodactyla	Ruminantia	-	-	-	36	-	-	-	Yes	-	-	-
IMG 3824	Bison bison	Artiodactyla	Ruminantia	-	-	-	37	-	-	-	Yes	-	-	-
IMG 7174	Bison bison	Artiodactyla	Ruminantia	-	-	-	62	-	-	-	Yes	-	-	-
IMG 7173	Bison bison	Artiodactyla	Ruminantia	-	-	-	64	-	-	-	Yes	-	-	-
IMG 7172	Bison bison	Artiodactyla	Ruminantia	-	-	-	64	-	-	-	Yes	-	-	-
IMG 7170	Bison bison	Artiodactyla	Ruminantia	-	-	-	67	-	-	-	Yes	-	-	-
IMG 7167	Bison bison	Artiodactyla	Ruminantia	-	-	-	62	-	-	-	Yes	-	-	-
IMG 7166	Bison bison	Artiodactyla	Ruminantia	-	-	-	64	-	-	-	Yes	-	-	-
IMG 7165	Bison bison	Artiodactyla	Ruminantia	-	-	-	61	-	-	-	Yes	-	-	-
IMG 7164	Bison bison	Artiodactyla	Ruminantia	-	-	-	61	-	-	-	Yes	-	-	-
IMG 7163	Bison bison	Artiodactyla	Ruminantia	-	-	-	61	-	-	-	Yes	-	-	-
IMG 7162	Bison bison	Artiodactyla	Ruminantia	-	-	-	62	-	-	-	Yes	-	-	-
IMG 7160	Bison bison	Artiodactyla	Ruminantia	-	-	-	68	-	-	-	Yes	-	-	-
IMG 7157	Bison bison	Artiodactyla	Ruminantia	-	-	-	70	-	-	-	Yes	-	-	-
IMG 5675	Bison bison	Artiodactyla	Ruminantia	-	-	-	58	-	-	-	Yes	-	-	-
IMG 5674	Bison bison	Artiodactyla	Ruminantia	-	-	-	62	-	-	-	Yes	-	-	-
IMG 5673	Bison bison	Artiodactyla	Ruminantia	-	-	-	58	-	-	-	Yes	-	-	-
IMG 5670	Bison bison	Artiodactyla	Ruminantia	-	-	-	63	-	-	-	Yes	-	-	-
IMG 5669	Bison bison	Artiodactyla	Ruminantia	-	-	-	68	-	-	-	Yes	-	-	-
IMG 5349	Bison bison	Artiodactyla	Ruminantia	-	-	-	42	-	-	-	Yes	-	-	-
IMG 7181	Bison bison	Artiodactyla	Ruminantia	-	-	-	63	-	-	-	Yes	-	-	-
IMG 7179	Bison bison	Artiodactyla	Ruminantia	-	-	-	63	-	-	-	Yes	-	-	-
IMG 7178	Bison bison	Artiodactyla	Ruminantia	-	-	-	65	-	-	-	Yes	-	-	-
IMG 7177	Bison bison	Artiodactyla	Ruminantia	-	-	-	65	-	-	-	Yes	-	-	-
IMG 7176	Bison bison	Artiodactyla	Ruminantia	-	-	-	64	-	-	-	Yes	-	-	-
IMG 7175	Bison bison	Artiodactyla	Ruminantia	-	-	-	64	-	-	-	Yes	-	-	-
IMG 9799	Bison bison	Artiodactyla	Ruminantia	-	-	-	48	-	-	-	Yes	-	-	-
IMG 9798	Bison bison	Artiodactyla	Ruminantia	-	-	-	48	-	-	-	Yes	-	-	-
IMG 9797	Bison bison	Artiodactyla	Ruminantia	-	-	-	47	-	-	-	Yes	-	-	-
IMG 9794	Bison bison	Artiodactyla	Ruminantia	-	-	-	52	-	-	-	Yes	-	-	-
IMG 9793	Bison bison	Artiodactyla	Ruminantia	-	-	-	49	-	-	-	Yes	-	-	-
IMG 9792	Bison bison	Artiodactyla	Ruminantia	-	-	-	50	-	-	-	Yes	-	-	-
IMG 9791	Bison bison	Artiodactyla	Ruminantia	-	-	-	46	-	-	-	Yes	-	-	-
IMG 9790	Bison bison	Artiodactyla	Ruminantia	-	-	-	44	-	-	-	Yes	-	-	-
IMG 9789	Bison bison	Artiodactyla	Ruminantia	-	-	-	43	-	-	-	Yes	-	-	-
IMG 9788	Bison bison	Artiodactyla	Ruminantia	-	-	-	40	-	-	-	Yes	-	-	-
IMG 9787	Bison bison	Artiodactyla	Ruminantia	-	-	-	40	-	-	-	Yes	-	-	-
IMG 9781	Bison bison	Artiodactyla	Ruminantia	-	-	-	57	-	-	-	Yes	-	-	-
IMG 9780	Bison bison	Artiodactyla	Ruminantia	-	-	-	51	-	-	-	Yes	-	-	-
IMG 9779	Bison bison	Artiodactyla	Ruminantia	-	-	-	48	-	-	-	Yes	-	-	-
IMG 9778	Bison bison	Artiodactyla	Ruminantia	-	-	-	50	-	-	-	Yes	-	-	-
IMG 9777	Bison bison	Artiodactyla	Ruminantia	-	-	-	50	-	-	-	Yes	-	-	-
IMG 7377	Bison bison	Artiodactyla	Ruminantia	-	-	-	64	-	-	-	Yes	-	-	-
IMG 7376	Bison bison	Artiodactyla	Ruminantia	-	-	-	57	-	-	-	Yes	-	-	-
IMG 7375	Bison bison	Artiodactyla	Ruminantia	-	-	-	61	-	-	-	Yes	-	-	-
IMG 7374	Bison bison	Artiodactyla	Ruminantia	-	-	-	62	-	-	-	Yes	-	-	-
IMG 7369	Bison bison	Artiodactyla	Ruminantia	-	-	-	64	-	-	-	Yes	-	-	-
IMG 7366	Bison bison	Artiodactyla	Ruminantia	-	-	-	59	-	-	-	Yes	-	-	-
-	Bison bison	Artiodactyla	Ruminantia	70	69	70	51	Grazer	yes	613	Yes	mixed	Meagher M. (1986) Bison bison. Mammalian Species. https://doi.org/10.1093/mspecies/266.1	-
IMG 9771	Bison bonasus	Artiodactyla	Ruminantia	-	-	-	45	-	-	-	Yes	-	-	-
IMG 9770	Bison bonasus	Artiodactyla	Ruminantia	-	-	-	46	-	-	-	Yes	-	-	-
IMG 9769	Bison bonasus	Artiodactyla	Ruminantia	-	-	-	45	-	-	-	Yes	-	-	-
IMG 9768	Bison bonasus	Artiodactyla	Ruminantia	-	-	-	44	-	-	-	Yes	-	-	-
IMG 9767	Bison bonasus	Artiodactyla	Ruminantia	-	-	-	44	-	-	-	Yes	-	-	-
IMG 9766	Bison bonasus	Artiodactyla	Ruminantia	-	-	-	44	-	-	-	Yes	-	-	-
IMG 9764	Bison bonasus	Artiodactyla	Ruminantia	-	-	-	44	-	-	-	Yes	-	-	-
IMG 9763	Bison bonasus	Artiodactyla	Ruminantia	-	-	-	43	-	-	-	Yes	-	-	-
IMG 9761	Bison bonasus	Artiodactyla	Ruminantia	-	-	-	44	-	-	-	Yes	-	-	-
IMG 9760	Bison bonasus	Artiodactyla	Ruminantia	-	-	-	40	-	-	-	Yes	-	-	-
IMG 9759	Bison bonasus	Artiodactyla	Ruminantia	-	-	-	42	-	-	-	Yes	-	-	-
IMG 9758	Bison bonasus	Artiodactyla	Ruminantia	-	-	-	38	-	-	-	Yes	-	-	-
IMG 9757	Bison bonasus	Artiodactyla	Ruminantia	-	-	-	39	-	-	-	Yes	-	-	-
IMG 7184	Bison bonasus	Artiodactyla	Ruminantia	-	-	-	61	-	-	-	Yes	-	-	-
IMG 5627	Bison bonasus	Artiodactyla	Ruminantia	-	-	-	48	-	-	-	Yes	-	-	-
IMG 5626	Bison bonasus	Artiodactyla	Ruminantia	-	-	-	63	-	-	-	Yes	-	-	-
IMG 5624	Bison bonasus	Artiodactyla	Ruminantia	-	-	-	57	-	-	-	Yes	-	-	-
IMG 5622	Bison bonasus	Artiodactyla	Ruminantia	-	-	-	68	-	-	-	Yes	-	-	-
IMG 5621	Bison bonasus	Artiodactyla	Ruminantia	-	-	-	56	-	-	-	Yes	-	-	-
IMG 4624	Bison bonasus	Artiodactyla	Ruminantia	-	-	-	51	-	-	-	Yes	-	-	-
IMG 4621	Bison bonasus	Artiodactyla	Ruminantia	-	-	-	50	-	-	-	Yes	-	-	-
IMG 4620	Bison bonasus	Artiodactyla	Ruminantia	-	-	-	56	-	-	-	Yes	-	-	-
IMG 4618	Bison bonasus	Artiodactyla	Ruminantia	-	-	-	54	-	-	-	Yes	-	-	-
IMG 4617	Bison bonasus	Artiodactyla	Ruminantia	-	-	-	56	-	-	-	Yes	-	-	-
IMG 4616	Bison bonasus	Artiodactyla	Ruminantia	-	-	-	58	-	-	-	Yes	-	-	-
IMG 3757	Bison bonasus	Artiodactyla	Ruminantia	-	-	-	49	-	-	-	Yes	-	-	-
IMG 1463	Bison bonasus	Artiodactyla	Ruminantia	-	-	-	43	-	-	-	Yes	-	-	-
IMG 1462	Bison bonasus	Artiodactyla	Ruminantia	-	-	-	41	-	-	-	Yes	-	-	-
IMG 1461	Bison bonasus	Artiodactyla	Ruminantia	-	-	-	43	-	-	-	Yes	-	-	-
IMG 1460	Bison bonasus	Artiodactyla	Ruminantia	-	-	-	45	-	-	-	Yes	-	-	-
IMG 1459	Bison bonasus	Artiodactyla	Ruminantia	-	-	-	46	-	-	-	Yes	-	-	-
IMG 1360	Bison bonasus	Artiodactyla	Ruminantia	-	-	-	45	-	-	-	Yes	-	-	-
IMG 1361	Bison bonasus	Artiodactyla	Ruminantia	-	-	-	48	-	-	-	Yes	-	-	-
IMG 1359	Bison bonasus	Artiodactyla	Ruminantia	-	-	-	48	-	-	-	Yes	-	-	-
IMG 1358	Bison bonasus	Artiodactyla	Ruminantia	-	-	-	45	-	-	-	Yes	-	-	-
IMG 1357	Bison bonasus	Artiodactyla	Ruminantia	-	-	-	43	-	-	-	Yes	-	-	-
IMG 1356	Bison bonasus	Artiodactyla	Ruminantia	-	-	-	44	-	-	-	Yes	-	-	-
IMG 1355	Bison bonasus	Artiodactyla	Ruminantia	-	-	-	45	-	-	-	Yes	-	-	-
IMG 0127	Bison bonasus	Artiodactyla	Ruminantia	-	-	-	60	-	-	-	Yes	-	-	-
IMG 0125	Bison bonasus	Artiodactyla	Ruminantia	-	-	-	56	-	-	-	Yes	-	-	-
IMG 0124	Bison bonasus	Artiodactyla	Ruminantia	-	-	-	54	-	-	-	Yes	-	-	-
IMG 0122	Bison bonasus	Artiodactyla	Ruminantia	-	-	-	51	-	-	-	Yes	-	-	-
IMG 0106	Bison bonasus	Artiodactyla	Ruminantia	-	-	-	65	-	-	-	Yes	-	-	-
IMG 0099	Bison bonasus	Artiodactyla	Ruminantia	-	-	-	55	-	-	-	Yes	-	-	-
-	Bison bonasus	Artiodactyla	Ruminantia	-	-	-	49	Mixed	yes	610	Yes	mixed	Burnie D. (2017) Animal: The Definitive Visual Guide. Dorling Kindersley Ltd.	-
IMG 1759	Bos (frontalis) gaurus	Artiodactyla	Ruminantia	-	-	-	29	-	-	-	yes	-	-	-
IMG 1758	Bos (frontalis) gaurus	Artiodactyla	Ruminantia	-	-	-	31	-	-	-	yes	-	-	-
IMG 0525	Bos (frontalis) gaurus	Artiodactyla	Ruminantia	-	-	-	32	-	-	-	yes	-	-	-
IMG 8830	Bos (frontalis) gaurus	Artiodactyla	Ruminantia	-	-	-	33	-	-	-	yes	-	-	-
IMG 8829	Bos (frontalis) gaurus	Artiodactyla	Ruminantia	-	-	-	34	-	-	-	yes	-	-	-
IMG 8828	Bos (frontalis) gaurus	Artiodactyla	Ruminantia	-	-	-	37	-	-	-	yes	-	-	-
IMG 8827	Bos (frontalis) gaurus	Artiodactyla	Ruminantia	-	-	-	36	-	-	-	yes	-	-	-
IMG 8826	Bos (frontalis) gaurus	Artiodactyla	Ruminantia	-	-	-	38	-	-	-	yes	-	-	-
IMG 8825	Bos (frontalis) gaurus	Artiodactyla	Ruminantia	-	-	-	36	-	-	-	yes	-	-	-
IMG 8817	Bos (frontalis) gaurus	Artiodactyla	Ruminantia	-	-	-	19	-	-	-	yes	-	-	-
IMG 8815	Bos (frontalis) gaurus	Artiodactyla	Ruminantia	-	-	-	31	-	-	-	yes	-	-	-
IMG 8814	Bos (frontalis) gaurus	Artiodactyla	Ruminantia	-	-	-	31	-	-	-	yes	-	-	-
IMG 8813	Bos (frontalis) gaurus	Artiodactyla	Ruminantia	-	-	-	30	-	-	-	yes	-	-	-
IMG 8808	Bos (frontalis) gaurus	Artiodactyla	Ruminantia	-	-	-	31	-	-	-	yes	-	-	-
IMG 3604	Bos (frontalis) gaurus	Artiodactyla	Ruminantia	-	-	-	49	-	-	-	yes	-	-	-
IMG 3601	Bos (frontalis) gaurus	Artiodactyla	Ruminantia	-	-	-	44	-	-	-	yes	-	-	-
IMG 3249	Bos (frontalis) gaurus	Artiodactyla	Ruminantia	-	-	-	35	-	-	-	yes	-	-	-
IMG 3248	Bos (frontalis) gaurus	Artiodactyla	Ruminantia	-	-	-	34	-	-	-	yes	-	-	-
IMG 3247	Bos (frontalis) gaurus	Artiodactyla	Ruminantia	-	-	-	32	-	-	-	yes	-	-	-
IMG 3246	Bos (frontalis) gaurus	Artiodactyla	Ruminantia	-	-	-	34	-	-	-	yes	-	-	-
IMG 2683	Bos (frontalis) gaurus	Artiodactyla	Ruminantia	-	-	-	34	-	-	-	yes	-	-	-
IMG 2682	Bos (frontalis) gaurus	Artiodactyla	Ruminantia	-	-	-	33	-	-	-	yes	-	-	-
IMG 2622	Bos (frontalis) gaurus	Artiodactyla	Ruminantia	-	-	-	34	-	-	-	yes	-	-	-
IMG 2621	Bos (frontalis) gaurus	Artiodactyla	Ruminantia	-	-	-	35	-	-	-	yes	-	-	-
IMG 2619	Bos (frontalis) gaurus	Artiodactyla	Ruminantia	-	-	-	27	-	-	-	yes	-	-	-
IMG 2618	Bos (frontalis) gaurus	Artiodactyla	Ruminantia	-	-	-	28	-	-	-	yes	-	-	-
IMG 2617	Bos (frontalis) gaurus	Artiodactyla	Ruminantia	-	-	-	31	-	-	-	yes	-	-	-
IMG 2616	Bos (frontalis) gaurus	Artiodactyla	Ruminantia	-	-	-	30	-	-	-	yes	-	-	-
IMG 2612	Bos (frontalis) gaurus	Artiodactyla	Ruminantia	-	-	-	37	-	-	-	yes	-	-	-
IMG 2611	Bos (frontalis) gaurus	Artiodactyla	Ruminantia	-	-	-	35	-	-	-	yes	-	-	-
IMG 2610	Bos (frontalis) gaurus	Artiodactyla	Ruminantia	-	-	-	36	-	-	-	yes	-	-	-
IMG 2609	Bos (frontalis) gaurus	Artiodactyla	Ruminantia	-	-	-	36	-	-	-	yes	-	-	-
IMG 2608	Bos (frontalis) gaurus	Artiodactyla	Ruminantia	-	-	-	33	-	-	-	yes	-	-	-
IMG 2606	Bos (frontalis) gaurus	Artiodactyla	Ruminantia	-	-	-	40	-	-	-	yes	-	-	-
IMG 1762	Bos (frontalis) gaurus	Artiodactyla	Ruminantia	-	-	-	29	-	-	-	yes	-	-	-
IMG 1761	Bos (frontalis) gaurus	Artiodactyla	Ruminantia	-	-	-	28	-	-	-	yes	-	-	-
IMG 1760	Bos (frontalis) gaurus	Artiodactyla	Ruminantia	-	-	-	28	-	-	-	yes	-	-	-
-	Bos (frontalis) gaurus	Artiodactyla	Ruminantia	-	-	-	33	Mixed	no	825	Yes	closed	Walker E.P., Nowak R.M., Paradiso J.L. (1983) Walker’s Walker E.P., Nowak R.M., Paradiso J.L. (1983) Walker’s Mammals of the world, 4th ed. ed. Johns Hopkins University Press, Baltimore., 4th ed. ed. Johns Hopkins University Press, Baltimore.	-
IMG 2712	Bos grunniens	Artiodactyla	Ruminantia	-	-	-	63	-	-	-	yes	-	-	-
IMG 2711	Bos grunniens	Artiodactyla	Ruminantia	-	-	-	61	-	-	-	yes	-	-	-
IMG 3538	Bos grunniens	Artiodactyla	Ruminantia	-	-	-	53	-	-	-	yes	-	-	-
IMG 3537	Bos grunniens	Artiodactyla	Ruminantia	-	-	-	52	-	-	-	yes	-	-	-
IMG 3536	Bos grunniens	Artiodactyla	Ruminantia	-	-	-	38	-	-	-	yes	-	-	-
IMG 3535	Bos grunniens	Artiodactyla	Ruminantia	-	-	-	40	-	-	-	yes	-	-	-
IMG 3534	Bos grunniens	Artiodactyla	Ruminantia	-	-	-	41	-	-	-	yes	-	-	-
IMG 2815	Bos grunniens	Artiodactyla	Ruminantia	-	-	-	63	-	-	-	yes	-	-	-
IMG 2813	Bos grunniens	Artiodactyla	Ruminantia	-	-	-	32	-	-	-	yes	-	-	-
IMG 2792	Bos grunniens	Artiodactyla	Ruminantia	-	-	-	36	-	-	-	yes	-	-	-
IMG 2736	Bos grunniens	Artiodactyla	Ruminantia	-	-	-	51	-	-	-	yes	-	-	-
IMG 2714	Bos grunniens	Artiodactyla	Ruminantia	-	-	-	62	-	-	-	yes	-	-	-
IMG 2713	Bos grunniens	Artiodactyla	Ruminantia	-	-	-	49	-	-	-	yes	-	-	-
-	Bos grunniens	Artiodactyla	Ruminantia	-	-	-	49	Grazer	yes	775	yes	open	Leslie D.M., Schaller G.B. (2009) Bos grunniens and Bos mutus (Artiodactyla: Bovidae). Mammalian Species 836, 1–17. https://doi.org/10.1644/836.1	-
AZ1209	Bos javanicus	Artiodactyla	Ruminantia	32	34	30	-	-	-	-	yes	-	-	Donald Gordon Medical Centre, Johannesburg
IMG 3261	Bos javanicus	Artiodactyla	Ruminantia	-	-	-	33	-	-	-	large	-	-	-
IMG 3260	Bos javanicus	Artiodactyla	Ruminantia	-	-	-	37	-	-	-	large	-	-	-
IMG 3259	Bos javanicus	Artiodactyla	Ruminantia	-	-	-	21	-	-	-	small	-	-	-
IMG 3258	Bos javanicus	Artiodactyla	Ruminantia	-	-	-	23	-	-	-	small	-	-	-
IMG 3257	Bos javanicus	Artiodactyla	Ruminantia	-	-	-	24	-	-	-	small	-	-	-
IMG 3256	Bos javanicus	Artiodactyla	Ruminantia	-	-	-	22	-	-	-	small	-	-	-
IMG 3255	Bos javanicus	Artiodactyla	Ruminantia	-	-	-	23	-	-	-	small	-	-	-
IMG 3254	Bos javanicus	Artiodactyla	Ruminantia	-	-	-	23	-	-	-	small	-	-	-
IMG 3253	Bos javanicus	Artiodactyla	Ruminantia	-	-	-	37	-	-	-	large	-	-	-
IMG 3251	Bos javanicus	Artiodactyla	Ruminantia	-	-	-	36	-	-	-	large	-	-	-
IMG 3252	Bos javanicus	Artiodactyla	Ruminantia	-	-	-	39	-	-	-	large	-	-	-
IMG 2436	Bos javanicus	Artiodactyla	Ruminantia	-	-	-	38	-	-	-	small	-	-	-
IMG 2435	Bos javanicus	Artiodactyla	Ruminantia	-	-	-	30	-	-	-	small	-	-	-
IMG 2428	Bos javanicus	Artiodactyla	Ruminantia	-	-	-	23	-	-	-	small	-	-	-
IMG 2427	Bos javanicus	Artiodactyla	Ruminantia	-	-	-	27	-	-	-	small	-	-	-
IMG 2426	Bos javanicus	Artiodactyla	Ruminantia	-	-	-	26	-	-	-	small	-	-	-
IMG 2425	Bos javanicus	Artiodactyla	Ruminantia	-	-	-	28	-	-	-	small	-	-	-
IMG 2424	Bos javanicus	Artiodactyla	Ruminantia	-	-	-	26	-	-	-	small	-	-	-
IMG 2423	Bos javanicus	Artiodactyla	Ruminantia	-	-	-	31	-	-	-	large	-	-	-
IMG 2422	Bos javanicus	Artiodactyla	Ruminantia	-	-	-	30	-	-	-	large	-	-	-
IMG 2121	Bos javanicus	Artiodactyla	Ruminantia	-	-	-	30	-	-	-	large	-	-	-
IMG 2420	Bos javanicus	Artiodactyla	Ruminantia	-	-	-	30	-	-	-	large	-	-	-
IMG 2419	Bos javanicus	Artiodactyla	Ruminantia	-	-	-	29	-	-	-	large	-	-	-
IMG 2418	Bos javanicus	Artiodactyla	Ruminantia	-	-	-	50	-	-	-	large	-	-	-
IMG 2417	Bos javanicus	Artiodactyla	Ruminantia	-	-	-	28	-	-	-	small	-	-	-
IMG 2416	Bos javanicus	Artiodactyla	Ruminantia	-	-	-	26	-	-	-	small	-	-	-
IMG 2415	Bos javanicus	Artiodactyla	Ruminantia	-	-	-	28	-	-	-	small	-	-	-
IMG 2412	Bos javanicus	Artiodactyla	Ruminantia	-	-	-	23	-	-	-	large	-	-	-
IMG 2397	Bos javanicus	Artiodactyla	Ruminantia	-	-	-	18	-	-	-	small	-	-	-
IMG 2396	Bos javanicus	Artiodactyla	Ruminantia	-	-	-	23	-	-	-	small	-	-	-
IMG 2395	Bos javanicus	Artiodactyla	Ruminantia	-	-	-	21	-	-	-	small	-	-	-
IMG 2394	Bos javanicus	Artiodactyla	Ruminantia	-	-	-	23	-	-	-	small	-	-	-
IMG 2393	Bos javanicus	Artiodactyla	Ruminantia	-	-	-	23	-	-	-	small	-	-	-
IMG 5711	Bos javanicus	Artiodactyla	Ruminantia	-	-	-	38	-	-	-	small	-	-	-
IMG 5701	Bos javanicus	Artiodactyla	Ruminantia	-	-	-	26	-	-	-	small	-	-	-
IMG 5700	Bos javanicus	Artiodactyla	Ruminantia	-	-	-	23	-	-	-	small	-	-	-
IMG 5699	Bos javanicus	Artiodactyla	Ruminantia	-	-	-	23	-	-	-	small	-	-	-
IMG 5698	Bos javanicus	Artiodactyla	Ruminantia	-	-	-	22	-	-	-	small	-	-	-
IMG 3265	Bos javanicus	Artiodactyla	Ruminantia	-	-	-	28	-	-	-	small	-	-	-
IMG 3264	Bos javanicus	Artiodactyla	Ruminantia	-	-	-	25	-	-	-	small	-	-	-
IMG 3263	Bos javanicus	Artiodactyla	Ruminantia	-	-	-	29	-	-	-	small	-	-	-
IMG 3262	Bos javanicus	Artiodactyla	Ruminantia	-	-	-	36	-	-	-	large	-	-	-
IMG 5730	Bos javanicus	Artiodactyla	Ruminantia	-	-	-	30	-	-	-	small	-	-	-
IMG 5729	Bos javanicus	Artiodactyla	Ruminantia	-	-	-	30	-	-	-	small	-	-	-
IMG 5728	Bos javanicus	Artiodactyla	Ruminantia	-	-	-	30	-	-	-	small	-	-	-
IMG 5727	Bos javanicus	Artiodactyla	Ruminantia	-	-	-	28	-	-	-	small	-	-	-
IMG 5726	Bos javanicus	Artiodactyla	Ruminantia	-	-	-	29	-	-	-	small	-	-	-
IMG 5720	Bos javanicus	Artiodactyla	Ruminantia	-	-	-	41	-	-	-	small	-	-	-
IMG 6570	Bos javanicus	Artiodactyla	Ruminantia	-	-	-	50	-	-	-	large	-	-	-
IMG 6569	Bos javanicus	Artiodactyla	Ruminantia	-	-	-	36	-	-	-	small	-	-	-
IMG 6056	Bos javanicus	Artiodactyla	Ruminantia	-	-	-	24	-	-	-	large	-	-	-
IMG 6055	Bos javanicus	Artiodactyla	Ruminantia	-	-	-	26	-	-	-	large	-	-	-
IMG 6049	Bos javanicus	Artiodactyla	Ruminantia	-	-	-	28	-	-	-	large	-	-	-
IMG 5796	Bos javanicus	Artiodactyla	Ruminantia	-	-	-	42	-	-	-	small	-	-	-
IMG 5795	Bos javanicus	Artiodactyla	Ruminantia	-	-	-	46	-	-	-	small	-	-	-
IMG 5794	Bos javanicus	Artiodactyla	Ruminantia	-	-	-	51	-	-	-	small	-	-	-
IMG 5757	Bos javanicus	Artiodactyla	Ruminantia	-	-	-	31	-	-	-	small	-	-	-
IMG 5754	Bos javanicus	Artiodactyla	Ruminantia	-	-	-	20	-	-	-	small	-	-	-
IMG 5753	Bos javanicus	Artiodactyla	Ruminantia	-	-	-	30	-	-	-	small	-	-	-
IMG 5752	Bos javanicus	Artiodactyla	Ruminantia	-	-	-	27	-	-	-	small	-	-	-
IMG 5751	Bos javanicus	Artiodactyla	Ruminantia	-	-	-	26	-	-	-	small	-	-	-
IMG 5750	Bos javanicus	Artiodactyla	Ruminantia	-	-	-	25	-	-	-	small	-	-	-
IMG 5749	Bos javanicus	Artiodactyla	Ruminantia	-	-	-	24	-	-	-	small	-	-	-
IMG 5747	Bos javanicus	Artiodactyla	Ruminantia	-	-	-	32	-	-	-	large	-	-	-
IMG 5745	Bos javanicus	Artiodactyla	Ruminantia	-	-	-	52	-	-	-	large	-	-	-
IMG 5738	Bos javanicus	Artiodactyla	Ruminantia	-	-	-	25	-	-	-	small	-	-	-
IMG 5737	Bos javanicus	Artiodactyla	Ruminantia	-	-	-	21	-	-	-	small	-	-	-
IMG 5736	Bos javanicus	Artiodactyla	Ruminantia	-	-	-	24	-	-	-	small	-	-	-
IMG 5733	Bos javanicus	Artiodactyla	Ruminantia	-	-	-	27	-	-	-	small	-	-	-
IMG 5732	Bos javanicus	Artiodactyla	Ruminantia	-	-	-	29	-	-	-	small	-	-	-
IMG 5731	Bos javanicus	Artiodactyla	Ruminantia	-	-	-	30	-	-	-	small	-	-	-
-	Bos javanicus	Artiodactyla	Ruminantia	32	34	30	29	Grazer	?	650	yes	closed	Burnie D. (2017) Animal: The Definitive Visual Guide. Dorling Kindersley Ltd.	-
BP1039	Bos taurus	Artiodactyla	Ruminantia	39	40	39	-	-	-	-	No	-	-	Donald Gordon Medical Centre, Johannesburg
Girard 1929 Fig.1	Bos taurus	Artiodactyla	Ruminantia	33	33	-	-	-	-	-	yes	-	-	Girard L. (1929) L'attitude normale de la tête déterminée par le labyrinthe de l'oreille. Bulletins et Mémoires de la Société d'anthropologie de Paris, VII° Série 10, 79–99.
IMG 9011	Bos taurus	Artiodactyla	Ruminantia	-	-	-	31	-	-	-	yes	-	-	-
IMG 9010	Bos taurus	Artiodactyla	Ruminantia	-	-	-	27	-	-	-	yes	-	-	-
IMG 9009	Bos taurus	Artiodactyla	Ruminantia	-	-	-	27	-	-	-	yes	-	-	-
IMG 9008	Bos taurus	Artiodactyla	Ruminantia	-	-	-	27	-	-	-	yes	-	-	-
IMG 9007	Bos taurus	Artiodactyla	Ruminantia	-	-	-	25	-	-	-	yes	-	-	-
IMG 9006	Bos taurus	Artiodactyla	Ruminantia	-	-	-	29	-	-	-	yes	-	-	-
IMG 9005	Bos taurus	Artiodactyla	Ruminantia	-	-	-	25	-	-	-	yes	-	-	-
IMG 7487	Bos taurus	Artiodactyla	Ruminantia	-	-	-	51	-	-	-	yes	-	-	-
IMG 7452	Bos taurus	Artiodactyla	Ruminantia	-	-	-	30	-	-	-	yes	-	-	-
IMG 7451	Bos taurus	Artiodactyla	Ruminantia	-	-	-	30	-	-	-	yes	-	-	-
IMG 7449	Bos taurus	Artiodactyla	Ruminantia	-	-	-	40	-	-	-	yes	-	-	-
IMG 7440	Bos taurus	Artiodactyla	Ruminantia	-	-	-	45	-	-	-	yes	-	-	-
IMG 7439	Bos taurus	Artiodactyla	Ruminantia	-	-	-	46	-	-	-	yes	-	-	-
IMG 7438	Bos taurus	Artiodactyla	Ruminantia	-	-	-	52	-	-	-	yes	-	-	-
IMG 0077	Bos taurus	Artiodactyla	Ruminantia	-	-	-	35	-	-	-	yes	-	-	-
IMG 0076	Bos taurus	Artiodactyla	Ruminantia	-	-	-	39	-	-	-	yes	-	-	-
IMG 0075	Bos taurus	Artiodactyla	Ruminantia	-	-	-	38	-	-	-	yes	-	-	-
IMG 0074	Bos taurus	Artiodactyla	Ruminantia	-	-	-	38	-	-	-	yes	-	-	-
IMG 0073	Bos taurus	Artiodactyla	Ruminantia	-	-	-	40	-	-	-	yes	-	-	-
IMG 0072	Bos taurus	Artiodactyla	Ruminantia	-	-	-	41	-	-	-	yes	-	-	-
IMG 0071	Bos taurus	Artiodactyla	Ruminantia	-	-	-	39	-	-	-	yes	-	-	-
IMG 0069	Bos taurus	Artiodactyla	Ruminantia	-	-	-	31	-	-	-	yes	-	-	-
IMG 0079	Bos taurus	Artiodactyla	Ruminantia	-	-	-	49	-	-	-	yes	-	-	-
IMG 7479	Bos taurus	Artiodactyla	Ruminantia	-	-	-	41	-	-	-	no	-	-	-
IMG 7478	Bos taurus	Artiodactyla	Ruminantia	-	-	-	43	-	-	-	No	-	-	-
IMG 7477	Bos taurus	Artiodactyla	Ruminantia	-	-	-	46	-	-	-	No	-	-	-
IMG 7476	Bos taurus	Artiodactyla	Ruminantia	-	-	-	45	-	-	-	No	-	-	-
IMG 7475	Bos taurus	Artiodactyla	Ruminantia	-	-	-	44	-	-	-	No	-	-	-
IMG 7474	Bos taurus	Artiodactyla	Ruminantia	-	-	-	49	-	-	-	No	-	-	-
IMG 7472	Bos taurus	Artiodactyla	Ruminantia	-	-	-	41	-	-	-	no	-	-	-
IMG 7471	Bos taurus	Artiodactyla	Ruminantia	-	-	-	41	-	-	-	No	-	-	-
IMG 7470	Bos taurus	Artiodactyla	Ruminantia	-	-	-	39	-	-	-	No	-	-	-
IMG 7469	Bos taurus	Artiodactyla	Ruminantia	-	-	-	38	-	-	-	No	-	-	-
IMG 7468	Bos taurus	Artiodactyla	Ruminantia	-	-	-	38	-	-	-	No	-	-	-
IMG 7467	Bos taurus	Artiodactyla	Ruminantia	-	-	-	38	-	-	-	No	-	-	-
IMG 7466	Bos taurus	Artiodactyla	Ruminantia	-	-	-	39	-	-	-	No	-	-	-
IMG 7465	Bos taurus	Artiodactyla	Ruminantia	-	-	-	44	-	-	-	No	-	-	-
IMG 7464	Bos taurus	Artiodactyla	Ruminantia	-	-	-	45	-	-	-	No	-	-	-
IMG 2902	Bos taurus	Artiodactyla	Ruminantia	-	-	-	32	-	-	-	yes	-	-	-
IMG 2643	Bos taurus	Artiodactyla	Ruminantia	-	-	-	37	-	-	-	yes	-	-	-
IMG 2642	Bos taurus	Artiodactyla	Ruminantia	-	-	-	39	-	-	-	yes	-	-	-
IMG 2641	Bos taurus	Artiodactyla	Ruminantia	-	-	-	44	-	-	-	yes	-	-	-
IMG 2640	Bos taurus	Artiodactyla	Ruminantia	-	-	-	43	-	-	-	yes	-	-	-
IMG 2639	Bos taurus	Artiodactyla	Ruminantia	-	-	-	39	-	-	-	yes	-	-	-
IMG 2638	Bos taurus	Artiodactyla	Ruminantia	-	-	-	41	-	-	-	yes	-	-	-
IMG 2637	Bos taurus	Artiodactyla	Ruminantia	-	-	-	40	-	-	-	yes	-	-	-
IMG 2636	Bos taurus	Artiodactyla	Ruminantia	-	-	-	38	-	-	-	yes	-	-	-
IMG 2635	Bos taurus	Artiodactyla	Ruminantia	-	-	-	38	-	-	-	yes	-	-	-
IMG 1555	Bos taurus	Artiodactyla	Ruminantia	-	-	-	22	-	-	-	yes	-	-	-
IMG 1553	Bos taurus	Artiodactyla	Ruminantia	-	-	-	26	-	-	-	no	-	-	-
IMG 1552	Bos taurus	Artiodactyla	Ruminantia	-	-	-	36	-	-	-	no	-	-	-
IMG 1550	Bos taurus	Artiodactyla	Ruminantia	-	-	-	35	-	-	-	no	-	-	-
IMG 1541	Bos taurus	Artiodactyla	Ruminantia	-	-	-	18	-	-	-	no	-	-	-
IMG 1540	Bos taurus	Artiodactyla	Ruminantia	-	-	-	19	-	-	-	no	-	-	-
IMG 1512	Bos taurus	Artiodactyla	Ruminantia	-	-	-	44	-	-	-	no	-	-	-
IMG 1073	Bos taurus	Artiodactyla	Ruminantia	-	-	-	42	-	-	-	yes	-	-	-
IMG 1072	Bos taurus	Artiodactyla	Ruminantia	-	-	-	41	-	-	-	yes	-	-	-
IMG 1071	Bos taurus	Artiodactyla	Ruminantia	-	-	-	42	-	-	-	yes	-	-	-
IMG 1070	Bos taurus	Artiodactyla	Ruminantia	-	-	-	43	-	-	-	yes	-	-	-
IMG 1069	Bos taurus	Artiodactyla	Ruminantia	-	-	-	44	-	-	-	yes	-	-	-
IMG 1068	Bos taurus	Artiodactyla	Ruminantia	-	-	-	44	-	-	-	yes	-	-	-
IMG 0655	Bos taurus	Artiodactyla	Ruminantia	-	-	-	30	-	-	-	yes	-	-	-
IMG 3639	Bos taurus	Artiodactyla	Ruminantia	-	-	-	23	-	-	-	no	-	-	-
IMG 2924	Bos taurus	Artiodactyla	Ruminantia	-	-	-	34	-	-	-	no	-	-	-
IMG 2919	Bos taurus	Artiodactyla	Ruminantia	-	-	-	28	-	-	-	no	-	-	-
IMG 2918	Bos taurus	Artiodactyla	Ruminantia	-	-	-	33	-	-	-	no	-	-	-
IMG 2917	Bos taurus	Artiodactyla	Ruminantia	-	-	-	39	-	-	-	no	-	-	-
IMG 2909	Bos taurus	Artiodactyla	Ruminantia	-	-	-	40	-	-	-	yes	-	-	-
IMG 7747	Bos taurus	Artiodactyla	Ruminantia	-	-	-	47	-	-	-	yes	-	-	-
IMG 7745	Bos taurus	Artiodactyla	Ruminantia	-	-	-	54	-	-	-	yes	-	-	-
IMG 7744	Bos taurus	Artiodactyla	Ruminantia	-	-	-	48	-	-	-	yes	-	-	-
IMG 7743	Bos taurus	Artiodactyla	Ruminantia	-	-	-	50	-	-	-	yes	-	-	-
IMG 8845	Bos taurus	Artiodactyla	Ruminantia	-	-	-	47	-	-	-	yes	-	-	-
IMG 8835	Bos taurus	Artiodactyla	Ruminantia	-	-	-	43	-	-	-	yes	-	-	-
IMG 8834	Bos taurus	Artiodactyla	Ruminantia	-	-	-	43	-	-	-	yes	-	-	-
IMG 8833	Bos taurus	Artiodactyla	Ruminantia	-	-	-	45	-	-	-	yes	-	-	-
IMG 8832	Bos taurus	Artiodactyla	Ruminantia	-	-	-	45	-	-	-	yes	-	-	-
IMG 8831	Bos taurus	Artiodactyla	Ruminantia	-	-	-	49	-	-	-	yes	-	-	-
IMG 7430	Bos taurus	Artiodactyla	Ruminantia	-	-	-	40	-	-	-	yes	-	-	-
IMG 7429	Bos taurus	Artiodactyla	Ruminantia	-	-	-	39	-	-	-	yes	-	-	-
IMG 7428	Bos taurus	Artiodactyla	Ruminantia	-	-	-	41	-	-	-	yes	-	-	-
IMG 7427	Bos taurus	Artiodactyla	Ruminantia	-	-	-	42	-	-	-	yes	-	-	-
IMG 7426	Bos taurus	Artiodactyla	Ruminantia	-	-	-	43	-	-	-	yes	-	-	-
IMG 7425	Bos taurus	Artiodactyla	Ruminantia	-	-	-	42	-	-	-	yes	-	-	-
IMG 7424	Bos taurus	Artiodactyla	Ruminantia	-	-	-	42	-	-	-	yes	-	-	-
IMG 7423	Bos taurus	Artiodactyla	Ruminantia	-	-	-	41	-	-	-	yes	-	-	-
IMG 7422	Bos taurus	Artiodactyla	Ruminantia	-	-	-	41	-	-	-	yes	-	-	-
IMG 7420	Bos taurus	Artiodactyla	Ruminantia	-	-	-	47	-	-	-	yes	-	-	-
IMG 7419	Bos taurus	Artiodactyla	Ruminantia	-	-	-	48	-	-	-	yes	-	-	-
-	Bos taurus	Artiodactyla	Ruminantia	36	37	39	39	Grazer	yes	650	yes	open	Walker E.P., Nowak R.M., Paradiso J.L. (1983) Walker’s Walker E.P., Nowak R.M., Paradiso J.L. (1983) Walker’s Mammals of the world, 4th ed. ed. Johns Hopkins University Press, Baltimore., 4th ed. ed. Johns Hopkins University Press, Baltimore.	-
ZA648	Boselaphus tragocamelus	Artiodactyla	Ruminantia	27	31	24	-	-	-	-	yes	-	-	Donald Gordon Medical Centre, Johannesburg
AMNH22842	Boselaphus tragocamelus	Artiodactyla	Ruminantia	36	32	40	-	-	-	-	Yes	-	-	Farke A. (2010) Evolution and functional morphology of the frontal sinuses in Bovidae (Mammalia: Artiodactyla), and implications for the evolution of cranial pneumaticity. Zoological Journal of the Linnean Society, 159, 988–1014. Doi: 10.1111/j.1096-3642.2009.00586. Department of Radiology, Stony Brook University Hospital
AMNH35520	Boselaphus tragocamelus	Artiodactyla	Ruminantia	37	40	33	-	-	-	-	Yes	-	-	Farke A. (2010) Evolution and functional morphology of the frontal sinuses in Bovidae (Mammalia: Artiodactyla), and implications for the evolution of cranial pneumaticity. Zoological Journal of the Linnean Society, 159, 988–1014. Doi: 10.1111/j.1096-3642.2009.00586. Department of Radiology, Stony Brook University Hospital
YPM324	Boselaphus tragocamelus	Artiodactyla	Ruminantia	42	45	39	-	-	-	-	Yes	-	-	Farke A. (2010) Evolution and functional morphology of the frontal sinuses in Bovidae (Mammalia: Artiodactyla), and implications for the evolution of cranial pneumaticity. Zoological Journal of the Linnean Society, 159, 988–1014. Doi: 10.1111/j.1096-3642.2009.00586. Department of Radiology, Stony Brook University Hospital
IMG 7149	Boselaphus tragocamelus	Artiodactyla	Ruminantia	-	-	-	30	-	-	-	yes	-	-	-
IMG 7148	Boselaphus tragocamelus	Artiodactyla	Ruminantia	-	-	-	22	-	-	-	no	-	-	-
IMG 7147	Boselaphus tragocamelus	Artiodactyla	Ruminantia	-	-	-	21	-	-	-	no	-	-	-
IMG 7146	Boselaphus tragocamelus	Artiodactyla	Ruminantia	-	-	-	20	-	-	-	no	-	-	-
IMG 7145	Boselaphus tragocamelus	Artiodactyla	Ruminantia	-	-	-	22	-	-	-	no	-	-	-
IMG 7144	Boselaphus tragocamelus	Artiodactyla	Ruminantia	-	-	-	23	-	-	-	no	-	-	-
IMG 7143	Boselaphus tragocamelus	Artiodactyla	Ruminantia	-	-	-	23	-	-	-	no	-	-	-
IMG 7093	Boselaphus tragocamelus	Artiodactyla	Ruminantia	-	-	-	34	-	-	-	no	-	-	-
IMG 7092	Boselaphus tragocamelus	Artiodactyla	Ruminantia	-	-	-	34	-	-	-	no	-	-	-
IMG 7004	Boselaphus tragocamelus	Artiodactyla	Ruminantia	-	-	-	25	-	-	-	no	-	-	-
IMG 7003	Boselaphus tragocamelus	Artiodactyla	Ruminantia	-	-	-	28	-	-	-	no	-	-	-
IMG 7002	Boselaphus tragocamelus	Artiodactyla	Ruminantia	-	-	-	27	-	-	-	no	-	-	-
IMG 7001	Boselaphus tragocamelus	Artiodactyla	Ruminantia	-	-	-	27	-	-	-	no	-	-	-
IMG 7000	Boselaphus tragocamelus	Artiodactyla	Ruminantia	-	-	-	27	-	-	-	no	-	-	-
IMG 6999	Boselaphus tragocamelus	Artiodactyla	Ruminantia	-	-	-	28	-	-	-	no	-	-	-
IMG 6998	Boselaphus tragocamelus	Artiodactyla	Ruminantia	-	-	-	27	-	-	-	no	-	-	-
IMG 6997	Boselaphus tragocamelus	Artiodactyla	Ruminantia	-	-	-	19	-	-	-	no	-	-	-
IMG 6996	Boselaphus tragocamelus	Artiodactyla	Ruminantia	-	-	-	19	-	-	-	no	-	-	-
IMG 6994	Boselaphus tragocamelus	Artiodactyla	Ruminantia	-	-	-	21	-	-	-	no	-	-	-
IMG 6991	Boselaphus tragocamelus	Artiodactyla	Ruminantia	-	-	-	21	-	-	-	no	-	-	-
IMG 6990	Boselaphus tragocamelus	Artiodactyla	Ruminantia	-	-	-	18	-	-	-	no	-	-	-
IMG 6348	Boselaphus tragocamelus	Artiodactyla	Ruminantia	-	-	-	55	-	-	-	yes	-	-	-
IMG 6347	Boselaphus tragocamelus	Artiodactyla	Ruminantia	-	-	-	53	-	-	-	yes	-	-	-
IMG 6346	Boselaphus tragocamelus	Artiodactyla	Ruminantia	-	-	-	55	-	-	-	yes	-	-	-
IMG 6344	Boselaphus tragocamelus	Artiodactyla	Ruminantia	-	-	-	54	-	-	-	yes	-	-	-
IMG 6343	Boselaphus tragocamelus	Artiodactyla	Ruminantia	-	-	-	52	-	-	-	yes	-	-	-
IMG 6342	Boselaphus tragocamelus	Artiodactyla	Ruminantia	-	-	-	58	-	-	-	yes	-	-	-
IMG 6341	Boselaphus tragocamelus	Artiodactyla	Ruminantia	-	-	-	58	-	-	-	yes	-	-	-
IMG 6339	Boselaphus tragocamelus	Artiodactyla	Ruminantia	-	-	-	58	-	-	-	yes	-	-	-
IMG 6338	Boselaphus tragocamelus	Artiodactyla	Ruminantia	-	-	-	58	-	-	-	yes	-	-	-
IMG 6334	Boselaphus tragocamelus	Artiodactyla	Ruminantia	-	-	-	25	-	-	-	no	-	-	-
IMG 6333	Boselaphus tragocamelus	Artiodactyla	Ruminantia	-	-	-	27	-	-	-	no	-	-	-
IMG 6332	Boselaphus tragocamelus	Artiodactyla	Ruminantia	-	-	-	26	-	-	-	no	-	-	-
IMG 6331	Boselaphus tragocamelus	Artiodactyla	Ruminantia	-	-	-	27	-	-	-	no	-	-	-
IMG 6329	Boselaphus tragocamelus	Artiodactyla	Ruminantia	-	-	-	28	-	-	-	no	-	-	-
IMG 3541	Boselaphus tragocamelus	Artiodactyla	Ruminantia	-	-	-	24	-	-	-	yes	-	-	-
IMG 7768	Boselaphus tragocamelus	Artiodactyla	Ruminantia	-	-	-	20	-	-	-	no	-	-	-
IMG 7767	Boselaphus tragocamelus	Artiodactyla	Ruminantia	-	-	-	20	-	-	-	no	-	-	-
IMG 7766	Boselaphus tragocamelus	Artiodactyla	Ruminantia	-	-	-	20	-	-	-	no	-	-	-
IMG 7765	Boselaphus tragocamelus	Artiodactyla	Ruminantia	-	-	-	20	-	-	-	no	-	-	-
IMG 7764	Boselaphus tragocamelus	Artiodactyla	Ruminantia	-	-	-	21	-	-	-	no	-	-	-
IMG 7760	Boselaphus tragocamelus	Artiodactyla	Ruminantia	-	-	-	31	-	-	-	no	-	-	-
IMG 7759	Boselaphus tragocamelus	Artiodactyla	Ruminantia	-	-	-	29	-	-	-	no	-	-	-
IMG 7748	Boselaphus tragocamelus	Artiodactyla	Ruminantia	-	-	-	19	-	-	-	no	-	-	-
IMG 7747	Boselaphus tragocamelus	Artiodactyla	Ruminantia	-	-	-	20	-	-	-	no	-	-	-
IMG 7746	Boselaphus tragocamelus	Artiodactyla	Ruminantia	-	-	-	20	-	-	-	no	-	-	-
IMG 7745	Boselaphus tragocamelus	Artiodactyla	Ruminantia	-	-	-	19	-	-	-	no	-	-	-
IMG 7744	Boselaphus tragocamelus	Artiodactyla	Ruminantia	-	-	-	20	-	-	-	no	-	-	-
IMG 7743	Boselaphus tragocamelus	Artiodactyla	Ruminantia	-	-	-	21	-	-	-	no	-	-	-
IMG 7739	Boselaphus tragocamelus	Artiodactyla	Ruminantia	-	-	-	24	-	-	-	no	-	-	-
IMG 7738	Boselaphus tragocamelus	Artiodactyla	Ruminantia	-	-	-	24	-	-	-	no	-	-	-
IMG 7735	Boselaphus tragocamelus	Artiodactyla	Ruminantia	-	-	-	25	-	-	-	no	-	-	-
IMG 7734	Boselaphus tragocamelus	Artiodactyla	Ruminantia	-	-	-	25	-	-	-	no	-	-	-
IMG 7733	Boselaphus tragocamelus	Artiodactyla	Ruminantia	-	-	-	23	-	-	-	no	-	-	-
IMG 7725	Boselaphus tragocamelus	Artiodactyla	Ruminantia	-	-	-	24	-	-	-	no	-	-	-
IMG 7724	Boselaphus tragocamelus	Artiodactyla	Ruminantia	-	-	-	22	-	-	-	no	-	-	-
IMG 7723	Boselaphus tragocamelus	Artiodactyla	Ruminantia	-	-	-	25	-	-	-	no	-	-	-
IMG 7722	Boselaphus tragocamelus	Artiodactyla	Ruminantia	-	-	-	24	-	-	-	no	-	-	-
IMG 7721	Boselaphus tragocamelus	Artiodactyla	Ruminantia	-	-	-	23	-	-	-	no	-	-	-
IMG 7720	Boselaphus tragocamelus	Artiodactyla	Ruminantia	-	-	-	22	-	-	-	no	-	-	-
IMG 7719	Boselaphus tragocamelus	Artiodactyla	Ruminantia	-	-	-	23	-	-	-	no	-	-	-
IMG 7718	Boselaphus tragocamelus	Artiodactyla	Ruminantia	-	-	-	23	-	-	-	no	-	-	-
IMG 7717	Boselaphus tragocamelus	Artiodactyla	Ruminantia	-	-	-	23	-	-	-	no	-	-	-
IMG 7716	Boselaphus tragocamelus	Artiodactyla	Ruminantia	-	-	-	21	-	-	-	no	-	-	-
IMG 7184	Boselaphus tragocamelus	Artiodactyla	Ruminantia	-	-	-	47	-	-	-	yes	-	-	-
IMG 7183	Boselaphus tragocamelus	Artiodactyla	Ruminantia	-	-	-	46	-	-	-	yes	-	-	-
IMG 7182	Boselaphus tragocamelus	Artiodactyla	Ruminantia	-	-	-	46	-	-	-	yes	-	-	-
IMG 7165	Boselaphus tragocamelus	Artiodactyla	Ruminantia	-	-	-	34	-	-	-	no	-	-	-
IMG 7164	Boselaphus tragocamelus	Artiodactyla	Ruminantia	-	-	-	33	-	-	-	no	-	-	-
IMG 7163	Boselaphus tragocamelus	Artiodactyla	Ruminantia	-	-	-	34	-	-	-	no	-	-	-
IMG 7162	Boselaphus tragocamelus	Artiodactyla	Ruminantia	-	-	-	33	-	-	-	no	-	-	-
IMG 7161	Boselaphus tragocamelus	Artiodactyla	Ruminantia	-	-	-	33	-	-	-	no	-	-	-
IMG 7155	Boselaphus tragocamelus	Artiodactyla	Ruminantia	-	-	-	22	-	-	-	yes	-	-	-
IMG 7154	Boselaphus tragocamelus	Artiodactyla	Ruminantia	-	-	-	21	-	-	-	yes	-	-	-
IMG 7153	Boselaphus tragocamelus	Artiodactyla	Ruminantia	-	-	-	23	-	-	-	yes	-	-	-
IMG 7152	Boselaphus tragocamelus	Artiodactyla	Ruminantia	-	-	-	23	-	-	-	yes	-	-	-
IMG 7151	Boselaphus tragocamelus	Artiodactyla	Ruminantia	-	-	-	22	-	-	-	yes	-	-	-
IMG 8263	Boselaphus tragocamelus	Artiodactyla	Ruminantia	-	-	-	35	-	-	-	no	-	-	-
IMG 8262	Boselaphus tragocamelus	Artiodactyla	Ruminantia	-	-	-	35	-	-	-	no	-	-	-
IMG 8261	Boselaphus tragocamelus	Artiodactyla	Ruminantia	-	-	-	35	-	-	-	no	-	-	-
IMG 8260	Boselaphus tragocamelus	Artiodactyla	Ruminantia	-	-	-	35	-	-	-	no	-	-	-
IMG 8256	Boselaphus tragocamelus	Artiodactyla	Ruminantia	-	-	-	46	-	-	-	no	-	-	-
IMG 8255	Boselaphus tragocamelus	Artiodactyla	Ruminantia	-	-	-	46	-	-	-	no	-	-	-
IMG 8254	Boselaphus tragocamelus	Artiodactyla	Ruminantia	-	-	-	46	-	-	-	no	-	-	-
IMG 3540	Boselaphus tragocamelus	Artiodactyla	Ruminantia	-	-	-	25	-	-	-	yes	-	-	-
IMG 2809	Boselaphus tragocamelus	Artiodactyla	Ruminantia	-	-	-	44	-	-	-	no	-	-	-
IMG 2808	Boselaphus tragocamelus	Artiodactyla	Ruminantia	-	-	-	32	-	-	-	no	-	-	-
IMG 2805	Boselaphus tragocamelus	Artiodactyla	Ruminantia	-	-	-	33	-	-	-	yes	-	-	-
IMG 2804	Boselaphus tragocamelus	Artiodactyla	Ruminantia	-	-	-	38	-	-	-	yes	-	-	-
IMG 2803	Boselaphus tragocamelus	Artiodactyla	Ruminantia	-	-	-	37	-	-	-	yes	-	-	-
IMG 2802	Boselaphus tragocamelus	Artiodactyla	Ruminantia	-	-	-	40	-	-	-	no	-	-	-
IMG 2801	Boselaphus tragocamelus	Artiodactyla	Ruminantia	-	-	-	34	-	-	-	yes	-	-	-
IMG 2800	Boselaphus tragocamelus	Artiodactyla	Ruminantia	-	-	-	32	-	-	-	yes	-	-	-
IMG 2799	Boselaphus tragocamelus	Artiodactyla	Ruminantia	-	-	-	33	-	-	-	yes	-	-	-
IMG 2798	Boselaphus tragocamelus	Artiodactyla	Ruminantia	-	-	-	31	-	-	-	yes	-	-	-
IMG 7150	Boselaphus tragocamelus	Artiodactyla	Ruminantia	-	-	-	32	-	-	-	yes	-	-	-
IMG 8267	Boselaphus tragocamelus	Artiodactyla	Ruminantia	-	-	-	17	-	-	-	yes	-	-	-
IMG 8266	Boselaphus tragocamelus	Artiodactyla	Ruminantia	-	-	-	21	-	-	-	yes	-	-	-
IMG 9809	Boselaphus tragocamelus	Artiodactyla	Ruminantia	-	-	-	13	-	-	-	yes	-	-	-
IMG 9808	Boselaphus tragocamelus	Artiodactyla	Ruminantia	-	-	-	11	-	-	-	yes	-	-	-
IMG 9807	Boselaphus tragocamelus	Artiodactyla	Ruminantia	-	-	-	16	-	-	-	yes	-	-	-
IMG 9806	Boselaphus tragocamelus	Artiodactyla	Ruminantia	-	-	-	23	-	-	-	yes	-	-	-
IMG 9805	Boselaphus tragocamelus	Artiodactyla	Ruminantia	-	-	-	25	-	-	-	yes	-	-	-
IMG 9804	Boselaphus tragocamelus	Artiodactyla	Ruminantia	-	-	-	27	-	-	-	yes	-	-	-
IMG 9803	Boselaphus tragocamelus	Artiodactyla	Ruminantia	-	-	-	14	-	-	-	yes	-	-	-
IMG 8317	Boselaphus tragocamelus	Artiodactyla	Ruminantia	-	-	-	26	-	-	-	yes	-	-	-
IMG 8316	Boselaphus tragocamelus	Artiodactyla	Ruminantia	-	-	-	26	-	-	-	yes	-	-	-
IMG 8315	Boselaphus tragocamelus	Artiodactyla	Ruminantia	-	-	-	26	-	-	-	yes	-	-	-
IMG 8314	Boselaphus tragocamelus	Artiodactyla	Ruminantia	-	-	-	27	-	-	-	yes	-	-	-
IMG 8313	Boselaphus tragocamelus	Artiodactyla	Ruminantia	-	-	-	30	-	-	-	yes	-	-	-
IMG 8312	Boselaphus tragocamelus	Artiodactyla	Ruminantia	-	-	-	34	-	-	-	yes	-	-	-
IMG 8311	Boselaphus tragocamelus	Artiodactyla	Ruminantia	-	-	-	32	-	-	-	yes	-	-	-
IMG 8310	Boselaphus tragocamelus	Artiodactyla	Ruminantia	-	-	-	32	-	-	-	yes	-	-	-
IMG 8309	Boselaphus tragocamelus	Artiodactyla	Ruminantia	-	-	-	33	-	-	-	yes	-	-	-
IMG 8280	Boselaphus tragocamelus	Artiodactyla	Ruminantia	-	-	-	23	-	-	-	yes	-	-	-
IMG 8279	Boselaphus tragocamelus	Artiodactyla	Ruminantia	-	-	-	23	-	-	-	yes	-	-	-
IMG 8278	Boselaphus tragocamelus	Artiodactyla	Ruminantia	-	-	-	22	-	-	-	yes	-	-	-
IMG 8277	Boselaphus tragocamelus	Artiodactyla	Ruminantia	-	-	-	21	-	-	-	yes	-	-	-
IMG 8276	Boselaphus tragocamelus	Artiodactyla	Ruminantia	-	-	-	20	-	-	-	yes	-	-	-
IMG 8275	Boselaphus tragocamelus	Artiodactyla	Ruminantia	-	-	-	20	-	-	-	yes	-	-	-
IMG 8274	Boselaphus tragocamelus	Artiodactyla	Ruminantia	-	-	-	19	-	-	-	yes	-	-	-
IMG 8273	Boselaphus tragocamelus	Artiodactyla	Ruminantia	-	-	-	20	-	-	-	yes	-	-	-
IMG 8272	Boselaphus tragocamelus	Artiodactyla	Ruminantia	-	-	-	20	-	-	-	yes	-	-	-
IMG 8271	Boselaphus tragocamelus	Artiodactyla	Ruminantia	-	-	-	20	-	-	-	yes	-	-	-
IMG 8270	Boselaphus tragocamelus	Artiodactyla	Ruminantia	-	-	-	21	-	-	-	yes	-	-	-
IMG 8269	Boselaphus tragocamelus	Artiodactyla	Ruminantia	-	-	-	19	-	-	-	yes	-	-	-
IMG 8268	Boselaphus tragocamelus	Artiodactyla	Ruminantia	-	-	-	17	-	-	-	yes	-	-	-
-	Boselaphus tragocamelus	Artiodactyla	Ruminantia	36	37	34	28	Mixed	no	205	yes	open	Leslie D.M. (2008) Boselaphus Tragocamelus (Artiodactyla: Bovidae). Mammalian Species 813, 1–16. https://doi.org/10.1644/813.1	-
IMG 1411	Bubalus bubalis	Artiodactyla	Ruminantia	-	-	-	24	-	-	-	yes	-	-	-
IMG 1410	Bubalus bubalis	Artiodactyla	Ruminantia	-	-	-	25	-	-	-	yes	-	-	-
IMG 1409	Bubalus bubalis	Artiodactyla	Ruminantia	-	-	-	23	-	-	-	yes	-	-	-
IMG 1408	Bubalus bubalis	Artiodactyla	Ruminantia	-	-	-	23	-	-	-	yes	-	-	-
IMG 1407	Bubalus bubalis	Artiodactyla	Ruminantia	-	-	-	23	-	-	-	yes	-	-	-
IMG 1406	Bubalus bubalis	Artiodactyla	Ruminantia	-	-	-	23	-	-	-	yes	-	-	-
IMG 1405	Bubalus bubalis	Artiodactyla	Ruminantia	-	-	-	25	-	-	-	yes	-	-	-
IMG 1404	Bubalus bubalis	Artiodactyla	Ruminantia	-	-	-	28	-	-	-	yes	-	-	-
IMG 1403	Bubalus bubalis	Artiodactyla	Ruminantia	-	-	-	29	-	-	-	yes	-	-	-
IMG 1402	Bubalus bubalis	Artiodactyla	Ruminantia	-	-	-	25	-	-	-	yes	-	-	-
IMG 1401	Bubalus bubalis	Artiodactyla	Ruminantia	-	-	-	29	-	-	-	yes	-	-	-
IMG 1400	Bubalus bubalis	Artiodactyla	Ruminantia	-	-	-	28	-	-	-	yes	-	-	-
IMG 1399	Bubalus bubalis	Artiodactyla	Ruminantia	-	-	-	30	-	-	-	yes	-	-	-
IMG 1398	Bubalus bubalis	Artiodactyla	Ruminantia	-	-	-	27	-	-	-	yes	-	-	-
IMG 1397	Bubalus bubalis	Artiodactyla	Ruminantia	-	-	-	27	-	-	-	yes	-	-	-
IMG 1396	Bubalus bubalis	Artiodactyla	Ruminantia	-	-	-	29	-	-	-	yes	-	-	-
IMG 1395	Bubalus bubalis	Artiodactyla	Ruminantia	-	-	-	26	-	-	-	yes	-	-	-
IMG 1394	Bubalus bubalis	Artiodactyla	Ruminantia	-	-	-	27	-	-	-	yes	-	-	-
IMG 1393	Bubalus bubalis	Artiodactyla	Ruminantia	-	-	-	25	-	-	-	yes	-	-	-
IMG 1392	Bubalus bubalis	Artiodactyla	Ruminantia	-	-	-	23	-	-	-	yes	-	-	-
IMG 1391	Bubalus bubalis	Artiodactyla	Ruminantia	-	-	-	29	-	-	-	yes	-	-	-
IMG 1390	Bubalus bubalis	Artiodactyla	Ruminantia	-	-	-	25	-	-	-	yes	-	-	-
IMG 1389	Bubalus bubalis	Artiodactyla	Ruminantia	-	-	-	26	-	-	-	yes	-	-	-
IMG 1388	Bubalus bubalis	Artiodactyla	Ruminantia	-	-	-	26	-	-	-	yes	-	-	-
IMG 1387	Bubalus bubalis	Artiodactyla	Ruminantia	-	-	-	25	-	-	-	yes	-	-	-
IMG 1386	Bubalus bubalis	Artiodactyla	Ruminantia	-	-	-	27	-	-	-	yes	-	-	-
IMG 1385	Bubalus bubalis	Artiodactyla	Ruminantia	-	-	-	25	-	-	-	yes	-	-	-
IMG 1384	Bubalus bubalis	Artiodactyla	Ruminantia	-	-	-	28	-	-	-	yes	-	-	-
IMG 1157	Bubalus bubalis	Artiodactyla	Ruminantia	-	-	-	35	-	-	-	yes	-	-	-
IMG 1144	Bubalus bubalis	Artiodactyla	Ruminantia	-	-	-	44	-	-	-	yes	-	-	-
IMG 1446	Bubalus bubalis	Artiodactyla	Ruminantia	-	-	-	25	-	-	-	yes	-	-	-
IMG 1445	Bubalus bubalis	Artiodactyla	Ruminantia	-	-	-	21	-	-	-	yes	-	-	-
IMG 1444	Bubalus bubalis	Artiodactyla	Ruminantia	-	-	-	22	-	-	-	yes	-	-	-
IMG 1443	Bubalus bubalis	Artiodactyla	Ruminantia	-	-	-	24	-	-	-	yes	-	-	-
IMG 1442	Bubalus bubalis	Artiodactyla	Ruminantia	-	-	-	20	-	-	-	yes	-	-	-
IMG 1441	Bubalus bubalis	Artiodactyla	Ruminantia	-	-	-	20	-	-	-	yes	-	-	-
IMG 1440	Bubalus bubalis	Artiodactyla	Ruminantia	-	-	-	22	-	-	-	yes	-	-	-
IMG 1439	Bubalus bubalis	Artiodactyla	Ruminantia	-	-	-	20	-	-	-	yes	-	-	-
IMG 1420	Bubalus bubalis	Artiodactyla	Ruminantia	-	-	-	22	-	-	-	yes	-	-	-
IMG 1419	Bubalus bubalis	Artiodactyla	Ruminantia	-	-	-	23	-	-	-	yes	-	-	-
IMG 1418	Bubalus bubalis	Artiodactyla	Ruminantia	-	-	-	23	-	-	-	yes	-	-	-
IMG 1417	Bubalus bubalis	Artiodactyla	Ruminantia	-	-	-	23	-	-	-	yes	-	-	-
IMG 1416	Bubalus bubalis	Artiodactyla	Ruminantia	-	-	-	22	-	-	-	yes	-	-	-
IMG 1415	Bubalus bubalis	Artiodactyla	Ruminantia	-	-	-	23	-	-	-	yes	-	-	-
IMG 1414	Bubalus bubalis	Artiodactyla	Ruminantia	-	-	-	24	-	-	-	yes	-	-	-
IMG 1413	Bubalus bubalis	Artiodactyla	Ruminantia	-	-	-	22	-	-	-	yes	-	-	-
IMG 1412	Bubalus bubalis	Artiodactyla	Ruminantia	-	-	-	24	-	-	-	yes	-	-	-
IMG 8153	Bubalus bubalis	Artiodactyla	Ruminantia	-	-	-	45	-	-	-	yes	-	-	-
IMG 8152	Bubalus bubalis	Artiodactyla	Ruminantia	-	-	-	48	-	-	-	yes	-	-	-
IMG 8151	Bubalus bubalis	Artiodactyla	Ruminantia	-	-	-	50	-	-	-	yes	-	-	-
IMG 8150	Bubalus bubalis	Artiodactyla	Ruminantia	-	-	-	50	-	-	-	yes	-	-	-
IMG 2585	Bubalus bubalis	Artiodactyla	Ruminantia	-	-	-	41	-	-	-	yes	-	-	-
IMG 2584	Bubalus bubalis	Artiodactyla	Ruminantia	-	-	-	42	-	-	-	yes	-	-	-
IMG 2583	Bubalus bubalis	Artiodactyla	Ruminantia	-	-	-	39	-	-	-	yes	-	-	-
IMG 2582	Bubalus bubalis	Artiodactyla	Ruminantia	-	-	-	30	-	-	-	yes	-	-	-
IMG 2581	Bubalus bubalis	Artiodactyla	Ruminantia	-	-	-	30	-	-	-	yes	-	-	-
IMG 2580	Bubalus bubalis	Artiodactyla	Ruminantia	-	-	-	28	-	-	-	yes	-	-	-
IMG 2487	Bubalus bubalis	Artiodactyla	Ruminantia	-	-	-	15	-	-	-	yes	-	-	-
IMG 2486	Bubalus bubalis	Artiodactyla	Ruminantia	-	-	-	18	-	-	-	yes	-	-	-
IMG 2485	Bubalus bubalis	Artiodactyla	Ruminantia	-	-	-	19	-	-	-	yes	-	-	-
IMG 2484	Bubalus bubalis	Artiodactyla	Ruminantia	-	-	-	16	-	-	-	yes	-	-	-
IMG 2483	Bubalus bubalis	Artiodactyla	Ruminantia	-	-	-	16	-	-	-	yes	-	-	-
IMG 2482	Bubalus bubalis	Artiodactyla	Ruminantia	-	-	-	15	-	-	-	yes	-	-	-
IMG 1448	Bubalus bubalis	Artiodactyla	Ruminantia	-	-	-	24	-	-	-	yes	-	-	-
IMG 1447	Bubalus bubalis	Artiodactyla	Ruminantia	-	-	-	22	-	-	-	yes	-	-	-
IMG 9667	Bubalus bubalis	Artiodactyla	Ruminantia	-	-	-	34	-	-	-	yes	-	-	-
IMG 9666	Bubalus bubalis	Artiodactyla	Ruminantia	-	-	-	35	-	-	-	yes	-	-	-
IMG 9665	Bubalus bubalis	Artiodactyla	Ruminantia	-	-	-	33	-	-	-	yes	-	-	-
IMG 9664	Bubalus bubalis	Artiodactyla	Ruminantia	-	-	-	35	-	-	-	yes	-	-	-
IMG 9663	Bubalus bubalis	Artiodactyla	Ruminantia	-	-	-	33	-	-	-	yes	-	-	-
IMG 9662	Bubalus bubalis	Artiodactyla	Ruminantia	-	-	-	32	-	-	-	yes	-	-	-
IMG 9661	Bubalus bubalis	Artiodactyla	Ruminantia	-	-	-	32	-	-	-	yes	-	-	-
IMG 9660	Bubalus bubalis	Artiodactyla	Ruminantia	-	-	-	32	-	-	-	yes	-	-	-
IMG 9659	Bubalus bubalis	Artiodactyla	Ruminantia	-	-	-	29	-	-	-	yes	-	-	-
IMG 9658	Bubalus bubalis	Artiodactyla	Ruminantia	-	-	-	32	-	-	-	yes	-	-	-
IMG 9657	Bubalus bubalis	Artiodactyla	Ruminantia	-	-	-	32	-	-	-	yes	-	-	-
IMG 9577	Bubalus bubalis	Artiodactyla	Ruminantia	-	-	-	26	-	-	-	yes	-	-	-
IMG 9411	Bubalus bubalis	Artiodactyla	Ruminantia	-	-	-	15	-	-	-	yes	-	-	-
IMG 9410	Bubalus bubalis	Artiodactyla	Ruminantia	-	-	-	14	-	-	-	yes	-	-	-
IMG 9409	Bubalus bubalis	Artiodactyla	Ruminantia	-	-	-	30	-	-	-	yes	-	-	-
IMG 9408	Bubalus bubalis	Artiodactyla	Ruminantia	-	-	-	27	-	-	-	yes	-	-	-
IMG 9407	Bubalus bubalis	Artiodactyla	Ruminantia	-	-	-	38	-	-	-	yes	-	-	-
IMG 9406	Bubalus bubalis	Artiodactyla	Ruminantia	-	-	-	34	-	-	-	yes	-	-	-
IMG 9405	Bubalus bubalis	Artiodactyla	Ruminantia	-	-	-	31	-	-	-	yes	-	-	-
IMG 9403	Bubalus bubalis	Artiodactyla	Ruminantia	-	-	-	30	-	-	-	yes	-	-	-
IMG 9402	Bubalus bubalis	Artiodactyla	Ruminantia	-	-	-	43	-	-	-	yes	-	-	-
IMG 8176	Bubalus bubalis	Artiodactyla	Ruminantia	-	-	-	23	-	-	-	yes	-	-	-
IMG 8175	Bubalus bubalis	Artiodactyla	Ruminantia	-	-	-	21	-	-	-	yes	-	-	-
IMG 8172	Bubalus bubalis	Artiodactyla	Ruminantia	-	-	-	36	-	-	-	yes	-	-	-
IMG 8171	Bubalus bubalis	Artiodactyla	Ruminantia	-	-	-	36	-	-	-	yes	-	-	-
IMG 8170	Bubalus bubalis	Artiodactyla	Ruminantia	-	-	-	37	-	-	-	yes	-	-	-
IMG 8169	Bubalus bubalis	Artiodactyla	Ruminantia	-	-	-	36	-	-	-	yes	-	-	-
IMG 8159	Bubalus bubalis	Artiodactyla	Ruminantia	-	-	-	33	-	-	-	yes	-	-	-
IMG 14012	Bubalus bubalis	Artiodactyla	Ruminantia	-	-	-	32	-	-	-	yes	-	-	-
IMG 14002	Bubalus bubalis	Artiodactyla	Ruminantia	-	-	-	45	-	-	-	yes	-	-	-
IMG 13942	Bubalus bubalis	Artiodactyla	Ruminantia	-	-	-	35	-	-	-	yes	-	-	-
IMG 13892	Bubalus bubalis	Artiodactyla	Ruminantia	-	-	-	24	-	-	-	yes	-	-	-
IMG 9684	Bubalus bubalis	Artiodactyla	Ruminantia	-	-	-	31	-	-	-	yes	-	-	-
IMG 9683	Bubalus bubalis	Artiodactyla	Ruminantia	-	-	-	34	-	-	-	yes	-	-	-
IMG 9682	Bubalus bubalis	Artiodactyla	Ruminantia	-	-	-	32	-	-	-	yes	-	-	-
IMG 9681	Bubalus bubalis	Artiodactyla	Ruminantia	-	-	-	35	-	-	-	yes	-	-	-
IMG 9680	Bubalus bubalis	Artiodactyla	Ruminantia	-	-	-	23	-	-	-	yes	-	-	-
IMG 9679	Bubalus bubalis	Artiodactyla	Ruminantia	-	-	-	25	-	-	-	yes	-	-	-
IMG 9678	Bubalus bubalis	Artiodactyla	Ruminantia	-	-	-	27	-	-	-	yes	-	-	-
IMG 9677	Bubalus bubalis	Artiodactyla	Ruminantia	-	-	-	26	-	-	-	yes	-	-	-
IMG 9676	Bubalus bubalis	Artiodactyla	Ruminantia	-	-	-	40	-	-	-	yes	-	-	-
IMG 9672	Bubalus bubalis	Artiodactyla	Ruminantia	-	-	-	34	-	-	-	yes	-	-	-
IMG 9671	Bubalus bubalis	Artiodactyla	Ruminantia	-	-	-	33	-	-	-	yes	-	-	-
IMG 9670	Bubalus bubalis	Artiodactyla	Ruminantia	-	-	-	36	-	-	-	yes	-	-	-
IMG 9669	Bubalus bubalis	Artiodactyla	Ruminantia	-	-	-	35	-	-	-	yes	-	-	-
IMG 9668	Bubalus bubalis	Artiodactyla	Ruminantia	-	-	-	33	-	-	-	yes	-	-	-
IMG 8158	Bubalus bubalis	Artiodactyla	Ruminantia	-	-	-	34	-	-	-	yes	-	-	-
-	Bubalus bubalis	Artiodactyla	Ruminantia	-	-	-	31	Mixed	yes	771	yes	closed	Walker E.P., Nowak R.M., Paradiso J.L. (1983) Walker’s Walker E.P., Nowak R.M., Paradiso J.L. (1983) Walker’s Mammals of the world, 4th ed. ed. Johns Hopkins University Press, Baltimore., 4th ed. ed. Johns Hopkins University Press, Baltimore.	-
AMNH152864	Bubalus depressicornis	Artiodactyla	Ruminantia	48	48	47	-	-	-	-	Yes	-	-	Farke A. (2010) Evolution and functional morphology of the frontal sinuses in Bovidae (Mammalia: Artiodactyla), and implications for the evolution of cranial pneumaticity. Zoological Journal of the Linnean Society, 159, 988–1014. Doi: 10.1111/j.1096-3642.2009.00586. Department of Radiology, Stony Brook University Hospital
AMNH152856	Bubalus depressicornis	Artiodactyla	Ruminantia	49	48	49	-	-	-	-	Yes	-	-	Farke A. (2010) Evolution and functional morphology of the frontal sinuses in Bovidae (Mammalia: Artiodactyla), and implications for the evolution of cranial pneumaticity. Zoological Journal of the Linnean Society, 159, 988–1014. Doi: 10.1111/j.1096-3642.2009.00586. Department of Radiology, Stony Brook University Hospital
AMNH61146	Bubalus depressicornis	Artiodactyla	Ruminantia	57	60	55	-	-	-	-	Yes	-	-	Farke A. (2010) Evolution and functional morphology of the frontal sinuses in Bovidae (Mammalia: Artiodactyla), and implications for the evolution of cranial pneumaticity. Zoological Journal of the Linnean Society, 159, 988–1014. Doi: 10.1111/j.1096-3642.2009.00586. Department of Radiology, Stony Brook University Hospital
IMG 5266	Bubalus depressicornis	Artiodactyla	Ruminantia	-	-	-	30	-	-	-	Yes	-	-	-
IMG 5265	Bubalus depressicornis	Artiodactyla	Ruminantia	-	-	-	29	-	-	-	Yes	-	-	-
IMG 5263	Bubalus depressicornis	Artiodactyla	Ruminantia	-	-	-	33	-	-	-	Yes	-	-	-
IMG 5262	Bubalus depressicornis	Artiodactyla	Ruminantia	-	-	-	37	-	-	-	Yes	-	-	-
IMG 5261	Bubalus depressicornis	Artiodactyla	Ruminantia	-	-	-	32	-	-	-	Yes	-	-	-
IMG 5260	Bubalus depressicornis	Artiodactyla	Ruminantia	-	-	-	30	-	-	-	Yes	-	-	-
IMG 5259	Bubalus depressicornis	Artiodactyla	Ruminantia	-	-	-	32	-	-	-	Yes	-	-	-
IMG 5258	Bubalus depressicornis	Artiodactyla	Ruminantia	-	-	-	31	-	-	-	Yes	-	-	-
IMG 5257	Bubalus depressicornis	Artiodactyla	Ruminantia	-	-	-	31	-	-	-	Yes	-	-	-
IMG 5256	Bubalus depressicornis	Artiodactyla	Ruminantia	-	-	-	29	-	-	-	Yes	-	-	-
IMG 5255	Bubalus depressicornis	Artiodactyla	Ruminantia	-	-	-	30	-	-	-	Yes	-	-	-
IMG 5254	Bubalus depressicornis	Artiodactyla	Ruminantia	-	-	-	33	-	-	-	Yes	-	-	-
IMG 5253	Bubalus depressicornis	Artiodactyla	Ruminantia	-	-	-	31	-	-	-	Yes	-	-	-
IMG 5252	Bubalus depressicornis	Artiodactyla	Ruminantia	-	-	-	33	-	-	-	Yes	-	-	-
IMG 5251	Bubalus depressicornis	Artiodactyla	Ruminantia	-	-	-	32	-	-	-	Yes	-	-	-
IMG 3594	Bubalus depressicornis	Artiodactyla	Ruminantia	-	-	-	35	-	-	-	Yes	-	-	-
IMG 3593	Bubalus depressicornis	Artiodactyla	Ruminantia	-	-	-	35	-	-	-	Yes	-	-	-
IMG 3592	Bubalus depressicornis	Artiodactyla	Ruminantia	-	-	-	29	-	-	-	Yes	-	-	-
IMG 3590	Bubalus depressicornis	Artiodactyla	Ruminantia	-	-	-	36	-	-	-	Yes	-	-	-
IMG 3589	Bubalus depressicornis	Artiodactyla	Ruminantia	-	-	-	38	-	-	-	Yes	-	-	-
IMG 2674	Bubalus depressicornis	Artiodactyla	Ruminantia	-	-	-	30	-	-	-	Yes	-	-	-
IMG 2673	Bubalus depressicornis	Artiodactyla	Ruminantia	-	-	-	34	-	-	-	Yes	-	-	-
IMG 1023	Bubalus depressicornis	Artiodactyla	Ruminantia	-	-	-	28	-	-	-	Yes	-	-	-
IMG 1022	Bubalus depressicornis	Artiodactyla	Ruminantia	-	-	-	29	-	-	-	Yes	-	-	-
IMG 1021	Bubalus depressicornis	Artiodactyla	Ruminantia	-	-	-	28	-	-	-	Yes	-	-	-
IMG 1020	Bubalus depressicornis	Artiodactyla	Ruminantia	-	-	-	29	-	-	-	Yes	-	-	-
IMG 1019	Bubalus depressicornis	Artiodactyla	Ruminantia	-	-	-	30	-	-	-	Yes	-	-	-
IMG 1018	Bubalus depressicornis	Artiodactyla	Ruminantia	-	-	-	32	-	-	-	Yes	-	-	-
IMG 1017	Bubalus depressicornis	Artiodactyla	Ruminantia	-	-	-	31	-	-	-	Yes	-	-	-
IMG 1016	Bubalus depressicornis	Artiodactyla	Ruminantia	-	-	-	32	-	-	-	Yes	-	-	-
IMG 6575	Bubalus depressicornis	Artiodactyla	Ruminantia	-	-	-	18	-	-	-	Yes	-	-	-
IMG 6574	Bubalus depressicornis	Artiodactyla	Ruminantia	-	-	-	18	-	-	-	Yes	-	-	-
IMG 6573	Bubalus depressicornis	Artiodactyla	Ruminantia	-	-	-	17	-	-	-	Yes	-	-	-
IMG 6046	Bubalus depressicornis	Artiodactyla	Ruminantia	-	-	-	24	-	-	-	Yes	-	-	-
IMG 6045	Bubalus depressicornis	Artiodactyla	Ruminantia	-	-	-	25	-	-	-	Yes	-	-	-
IMG 6044	Bubalus depressicornis	Artiodactyla	Ruminantia	-	-	-	23	-	-	-	Yes	-	-	-
IMG 6043	Bubalus depressicornis	Artiodactyla	Ruminantia	-	-	-	20	-	-	-	Yes	-	-	-
IMG 6042	Bubalus depressicornis	Artiodactyla	Ruminantia	-	-	-	33	-	-	-	Yes	-	-	-
IMG 6041	Bubalus depressicornis	Artiodactyla	Ruminantia	-	-	-	35	-	-	-	Yes	-	-	-
IMG 6040	Bubalus depressicornis	Artiodactyla	Ruminantia	-	-	-	34	-	-	-	Yes	-	-	-
IMG 6039	Bubalus depressicornis	Artiodactyla	Ruminantia	-	-	-	33	-	-	-	Yes	-	-	-
IMG 6038	Bubalus depressicornis	Artiodactyla	Ruminantia	-	-	-	32	-	-	-	Yes	-	-	-
IMG 6037	Bubalus depressicornis	Artiodactyla	Ruminantia	-	-	-	36	-	-	-	Yes	-	-	-
IMG 6036	Bubalus depressicornis	Artiodactyla	Ruminantia	-	-	-	35	-	-	-	Yes	-	-	-
IMG 6035	Bubalus depressicornis	Artiodactyla	Ruminantia	-	-	-	36	-	-	-	Yes	-	-	-
IMG 6034	Bubalus depressicornis	Artiodactyla	Ruminantia	-	-	-	36	-	-	-	Yes	-	-	-
IMG 6033	Bubalus depressicornis	Artiodactyla	Ruminantia	-	-	-	39	-	-	-	Yes	-	-	-
IMG 6032	Bubalus depressicornis	Artiodactyla	Ruminantia	-	-	-	38	-	-	-	Yes	-	-	-
IMG 6031	Bubalus depressicornis	Artiodactyla	Ruminantia	-	-	-	38	-	-	-	Yes	-	-	-
IMG 6030	Bubalus depressicornis	Artiodactyla	Ruminantia	-	-	-	40	-	-	-	Yes	-	-	-
IMG 6029	Bubalus depressicornis	Artiodactyla	Ruminantia	-	-	-	38	-	-	-	Yes	-	-	-
IMG 6028	Bubalus depressicornis	Artiodactyla	Ruminantia	-	-	-	28	-	-	-	Yes	-	-	-
IMG 6027	Bubalus depressicornis	Artiodactyla	Ruminantia	-	-	-	25	-	-	-	Yes	-	-	-
IMG 6025	Bubalus depressicornis	Artiodactyla	Ruminantia	-	-	-	21	-	-	-	Yes	-	-	-
IMG 6024	Bubalus depressicornis	Artiodactyla	Ruminantia	-	-	-	22	-	-	-	Yes	-	-	-
IMG 6023	Bubalus depressicornis	Artiodactyla	Ruminantia	-	-	-	22	-	-	-	Yes	-	-	-
IMG 5267	Bubalus depressicornis	Artiodactyla	Ruminantia	-	-	-	31	-	-	-	Yes	-	-	-
IMG 6577	Bubalus depressicornis	Artiodactyla	Ruminantia	-	-	-	19	-	-	-	Yes	-	-	-
IMG 6576	Bubalus depressicornis	Artiodactyla	Ruminantia	-	-	-	21	-	-	-	Yes	-	-	-
IMG 6582	Bubalus depressicornis	Artiodactyla	Ruminantia	-	-	-	26	-	-	-	Yes	-	-	-
IMG 6581	Bubalus depressicornis	Artiodactyla	Ruminantia	-	-	-	24	-	-	-	Yes	-	-	-
IMG 6580	Bubalus depressicornis	Artiodactyla	Ruminantia	-	-	-	25	-	-	-	Yes	-	-	-
IMG 6579	Bubalus depressicornis	Artiodactyla	Ruminantia	-	-	-	22	-	-	-	Yes	-	-	-
IMG 6578	Bubalus depressicornis	Artiodactyla	Ruminantia	-	-	-	22	-	-	-	Yes	-	-	-
IMG 6599	Bubalus depressicornis	Artiodactyla	Ruminantia	-	-	-	32	-	-	-	Yes	-	-	-
IMG 6598	Bubalus depressicornis	Artiodactyla	Ruminantia	-	-	-	31	-	-	-	Yes	-	-	-
IMG 6597	Bubalus depressicornis	Artiodactyla	Ruminantia	-	-	-	30	-	-	-	Yes	-	-	-
IMG 6596	Bubalus depressicornis	Artiodactyla	Ruminantia	-	-	-	28	-	-	-	Yes	-	-	-
IMG 6595	Bubalus depressicornis	Artiodactyla	Ruminantia	-	-	-	32	-	-	-	Yes	-	-	-
IMG 6594	Bubalus depressicornis	Artiodactyla	Ruminantia	-	-	-	34	-	-	-	Yes	-	-	-
IMG 6593	Bubalus depressicornis	Artiodactyla	Ruminantia	-	-	-	33	-	-	-	Yes	-	-	-
IMG 6592	Bubalus depressicornis	Artiodactyla	Ruminantia	-	-	-	34	-	-	-	Yes	-	-	-
IMG 6591	Bubalus depressicornis	Artiodactyla	Ruminantia	-	-	-	34	-	-	-	Yes	-	-	-
IMG 6590	Bubalus depressicornis	Artiodactyla	Ruminantia	-	-	-	32	-	-	-	Yes	-	-	-
IMG 6589	Bubalus depressicornis	Artiodactyla	Ruminantia	-	-	-	34	-	-	-	Yes	-	-	-
IMG 6588	Bubalus depressicornis	Artiodactyla	Ruminantia	-	-	-	32	-	-	-	Yes	-	-	-
IMG 6587	Bubalus depressicornis	Artiodactyla	Ruminantia	-	-	-	33	-	-	-	Yes	-	-	-
IMG 6586	Bubalus depressicornis	Artiodactyla	Ruminantia	-	-	-	31	-	-	-	Yes	-	-	-
IMG 6585	Bubalus depressicornis	Artiodactyla	Ruminantia	-	-	-	31	-	-	-	Yes	-	-	-
IMG 6584	Bubalus depressicornis	Artiodactyla	Ruminantia	-	-	-	30	-	-	-	Yes	-	-	-
IMG 6583	Bubalus depressicornis	Artiodactyla	Ruminantia	-	-	-	30	-	-	-	Yes	-	-	-
-	Bubalus depressicornis	Artiodactyla	Ruminantia	51	52	50	30	Mixed	?	250	Yes	closed	Custodio C.C., Lepiten M.V., Heaney L.R. (1996) Bubalus mindorensis. Mammalian Species 1. https://doi.org/10.2307/3504276	-
AMNH60046	Bubalus mindorensis	Artiodactyla	Ruminantia	49	50	48	-	-	-	-	Yes	-	-	Farke A. (2010) Evolution and functional morphology of the frontal sinuses in Bovidae (Mammalia: Artiodactyla), and implications for the evolution of cranial pneumaticity. Zoological Journal of the Linnean Society, 159, 988–1014. Doi: 10.1111/j.1096-3642.2009.00586. Department of Radiology, Stony Brook University Hospital
-	Bubalus mindorensis	Artiodactyla	Ruminantia	49	50	48	-	Grazer	No	240	Yes	closed	Custodio C.C., Lepiten M.V., Heaney L.R. (1996) Bubalus mindorensis. Mammalian Species 1. https://doi.org/10.2307/3504276	-
AMNH110477	Budorcas taxicolor	Artiodactyla	Ruminantia	51	51	51	-	-	-	-	Yes	-	-	Farke A. (2010) Evolution and functional morphology of the frontal sinuses in Bovidae (Mammalia: Artiodactyla), and implications for the evolution of cranial pneumaticity. Zoological Journal of the Linnean Society, 159, 988–1014. Doi: 10.1111/j.1096-3642.2009.00586. Department of Radiology, Stony Brook University Hospital
AMNH110476	Budorcas taxicolor	Artiodactyla	Ruminantia	56	56	56	-		-	-	Yes	-	-	Farke A. (2010) Evolution and functional morphology of the frontal sinuses in Bovidae (Mammalia: Artiodactyla), and implications for the evolution of cranial pneumaticity. Zoological Journal of the Linnean Society, 159, 988–1014. Doi: 10.1111/j.1096-3642.2009.00586. Department of Radiology, Stony Brook University Hospital
IMG 1966	Budorcas taxicolor	Artiodactyla	Ruminantia	-	-	-	47	-	-	-	Yes	-	-	-
IMG 1965	Budorcas taxicolor	Artiodactyla	Ruminantia	-	-	-	48	-	-	-	Yes	-	-	-
IMG 2285	Budorcas taxicolor	Artiodactyla	Ruminantia	-	-	-	60	-	-	-	Yes	-	-	-
IMG 2284	Budorcas taxicolor	Artiodactyla	Ruminantia	-	-	-	63	-	-	-	Yes	-	-	-
IMG 2283	Budorcas taxicolor	Artiodactyla	Ruminantia	-	-	-	61	-	-	-	Yes	-	-	-
IMG 2282	Budorcas taxicolor	Artiodactyla	Ruminantia	-	-	-	60	-	-	-	Yes	-	-	-
IMG 2281	Budorcas taxicolor	Artiodactyla	Ruminantia	-	-	-	61	-	-	-	Yes	-	-	-
IMG 2280	Budorcas taxicolor	Artiodactyla	Ruminantia	-	-	-	62	-	-	-	Yes	-	-	-
IMG 2279	Budorcas taxicolor	Artiodactyla	Ruminantia	-	-	-	61	-	-	-	Yes	-	-	-
IMG 2278	Budorcas taxicolor	Artiodactyla	Ruminantia	-	-	-	60	-	-	-	Yes	-	-	-
IMG 2277	Budorcas taxicolor	Artiodactyla	Ruminantia	-	-	-	59	-	-	-	Yes	-	-	-
IMG 2276	Budorcas taxicolor	Artiodactyla	Ruminantia	-	-	-	61	-	-	-	Yes	-	-	-
IMG 2275	Budorcas taxicolor	Artiodactyla	Ruminantia	-	-	-	61	-	-	-	Yes	-	-	-
IMG 2274	Budorcas taxicolor	Artiodactyla	Ruminantia	-	-	-	62	-	-	-	Yes	-	-	-
IMG 2273	Budorcas taxicolor	Artiodactyla	Ruminantia	-	-	-	63	-	-	-	Yes	-	-	-
IMG 2272	Budorcas taxicolor	Artiodactyla	Ruminantia	-	-	-	62	-	-	-	Yes	-	-	-
IMG 2271	Budorcas taxicolor	Artiodactyla	Ruminantia	-	-	-	61	-	-	-	Yes	-	-	-
IMG 2270	Budorcas taxicolor	Artiodactyla	Ruminantia	-	-	-	64	-	-	-	Yes	-	-	-
IMG 2269	Budorcas taxicolor	Artiodactyla	Ruminantia	-	-	-	60	-	-	-	Yes	-	-	-
IMG 2268	Budorcas taxicolor	Artiodactyla	Ruminantia	-	-	-	61	-	-	-	Yes	-	-	-
IMG 1977	Budorcas taxicolor	Artiodactyla	Ruminantia	-	-	-	36	-	-	-	Yes	-	-	-
IMG 1975	Budorcas taxicolor	Artiodactyla	Ruminantia	-	-	-	40	-	-	-	Yes	-	-	-
IMG 1974	Budorcas taxicolor	Artiodactyla	Ruminantia	-	-	-	42	-	-	-	Yes	-	-	-
IMG 1973	Budorcas taxicolor	Artiodactyla	Ruminantia	-	-	-	42	-	-	-	Yes	-	-	-
IMG 1972	Budorcas taxicolor	Artiodactyla	Ruminantia	-	-	-	41	-	-	-	Yes	-	-	-
IMG 1971	Budorcas taxicolor	Artiodactyla	Ruminantia	-	-	-	42	-	-	-	Yes	-	-	-
IMG 1970	Budorcas taxicolor	Artiodactyla	Ruminantia	-	-	-	41	-	-	-	Yes	-	-	-
IMG 1969	Budorcas taxicolor	Artiodactyla	Ruminantia	-	-	-	42	-	-	-	Yes	-	-	-
IMG 1968	Budorcas taxicolor	Artiodactyla	Ruminantia	-	-	-	49	-	-	-	Yes	-	-	-
IMG 1967	Budorcas taxicolor	Artiodactyla	Ruminantia	-	-	-	48	-	-	-	Yes	-	-	-
IMG 4631	Budorcas taxicolor	Artiodactyla	Ruminantia	-	-	-	42	-	-	-	Yes	-	-	-
IMG 4630	Budorcas taxicolor	Artiodactyla	Ruminantia	-	-	-	43	-	-	-	Yes	-	-	-
IMG 4629	Budorcas taxicolor	Artiodactyla	Ruminantia	-	-	-	43	-	-	-	Yes	-	-	-
IMG 4628	Budorcas taxicolor	Artiodactyla	Ruminantia	-	-	-	48	-	-	-	Yes	-	-	-
IMG 4627	Budorcas taxicolor	Artiodactyla	Ruminantia	-	-	-	48	-	-	-	Yes	-	-	-
IMG 4626	Budorcas taxicolor	Artiodactyla	Ruminantia	-	-	-	52	-	-	-	Yes	-	-	-
IMG 3765	Budorcas taxicolor	Artiodactyla	Ruminantia	-	-	-	37	-	-	-	Yes	-	-	-
IMG 3764	Budorcas taxicolor	Artiodactyla	Ruminantia	-	-	-	34	-	-	-	Yes	-	-	-
IMG 3047	Budorcas taxicolor	Artiodactyla	Ruminantia	-	-	-	32	-	-	-	Yes	-	-	-
IMG 2848	Budorcas taxicolor	Artiodactyla	Ruminantia	-	-	-	61	-	-	-	Yes	-	-	-
IMG 2847	Budorcas taxicolor	Artiodactyla	Ruminantia	-	-	-	61	-	-	-	Yes	-	-	-
IMG 2846	Budorcas taxicolor	Artiodactyla	Ruminantia	-	-	-	63	-	-	-	Yes	-	-	-
IMG 2845	Budorcas taxicolor	Artiodactyla	Ruminantia	-	-	-	63	-	-	-	Yes	-	-	-
IMG 2844	Budorcas taxicolor	Artiodactyla	Ruminantia	-	-	-	63	-	-	-	Yes	-	-	-
IMG 2843	Budorcas taxicolor	Artiodactyla	Ruminantia	-	-	-	62	-	-	-	Yes	-	-	-
IMG 2842	Budorcas taxicolor	Artiodactyla	Ruminantia	-	-	-	61	-	-	-	Yes	-	-	-
IMG 2820	Budorcas taxicolor	Artiodactyla	Ruminantia	-	-	-	48	-	-	-	Yes	-	-	-
IMG 2818	Budorcas taxicolor	Artiodactyla	Ruminantia	-	-	-	46	-	-	-	Yes	-	-	-
IMG 4632	Budorcas taxicolor	Artiodactyla	Ruminantia	-	-	-	41	-	-	-	Yes	-	-	-
IMG 7735	Budorcas taxicolor	Artiodactyla	Ruminantia	-	-	-	39	-	-	-	Yes	-	-	-
IMG 7734	Budorcas taxicolor	Artiodactyla	Ruminantia	-	-	-	40	-	-	-	Yes	-	-	-
IMG 7733	Budorcas taxicolor	Artiodactyla	Ruminantia	-	-	-	37	-	-	-	Yes	-	-	-
IMG 7732	Budorcas taxicolor	Artiodactyla	Ruminantia	-	-	-	40	-	-	-	Yes	-	-	-
IMG 7731	Budorcas taxicolor	Artiodactyla	Ruminantia	-	-	-	37	-	-	-	Yes	-	-	-
IMG 7730	Budorcas taxicolor	Artiodactyla	Ruminantia	-	-	-	41	-	-	-	Yes	-	-	-
IMG 7729	Budorcas taxicolor	Artiodactyla	Ruminantia	-	-	-	41	-	-	-	Yes	-	-	-
IMG 7728	Budorcas taxicolor	Artiodactyla	Ruminantia	-	-	-	41	-	-	-	Yes	-	-	-
IMG 7726	Budorcas taxicolor	Artiodactyla	Ruminantia	-	-	-	41	-	-	-	Yes	-	-	-
IMG 7727	Budorcas taxicolor	Artiodactyla	Ruminantia	-	-	-	39	-	-	-	Yes	-	-	-
IMG 7725	Budorcas taxicolor	Artiodactyla	Ruminantia	-	-	-	40	-	-	-	Yes	-	-	-
IMG 7724	Budorcas taxicolor	Artiodactyla	Ruminantia	-	-	-	40	-	-	-	Yes	-	-	-
IMG 7723	Budorcas taxicolor	Artiodactyla	Ruminantia	-	-	-	39	-	-	-	Yes	-	-	-
IMG 7722	Budorcas taxicolor	Artiodactyla	Ruminantia	-	-	-	36	-	-	-	Yes	-	-	-
IMG 6435	Budorcas taxicolor	Artiodactyla	Ruminantia	-	-	-	49	-	-	-	Yes	-	-	-
IMG 6434	Budorcas taxicolor	Artiodactyla	Ruminantia	-	-	-	46	-	-	-	Yes	-	-	-
IMG 6433	Budorcas taxicolor	Artiodactyla	Ruminantia	-	-	-	49	-	-	-	Yes	-	-	-
IMG 6431	Budorcas taxicolor	Artiodactyla	Ruminantia	-	-	-	48	-	-	-	Yes	-	-	-
IMG 6430	Budorcas taxicolor	Artiodactyla	Ruminantia	-	-	-	48	-	-	-	Yes	-	-	-
IMG 6429	Budorcas taxicolor	Artiodactyla	Ruminantia	-	-	-	47	-	-	-	Yes	-	-	-
IMG 5362	Budorcas taxicolor	Artiodactyla	Ruminantia	-	-	-	35	-	-	-	Yes	-	-	-
IMG 6428	Budorcas taxicolor	Artiodactyla	Ruminantia	-	-	-	50	-	-	-	Yes	-	-	-
IMG 5361	Budorcas taxicolor	Artiodactyla	Ruminantia	-	-	-	29	-	-	-	Yes	-	-	-
IMG 5359	Budorcas taxicolor	Artiodactyla	Ruminantia	-	-	-	36	-	-	-	Yes	-	-	-
IMG 5358	Budorcas taxicolor	Artiodactyla	Ruminantia	-	-	-	42	-	-	-	Yes	-	-	-
IMG 5356	Budorcas taxicolor	Artiodactyla	Ruminantia	-	-	-	36	-	-	-	Yes	-	-	-
IMG 4640	Budorcas taxicolor	Artiodactyla	Ruminantia	-	-	-	43	-	-	-	Yes	-	-	-
IMG 4639	Budorcas taxicolor	Artiodactyla	Ruminantia	-	-	-	44	-	-	-	Yes	-	-	-
IMG 4638	Budorcas taxicolor	Artiodactyla	Ruminantia	-	-	-	42	-	-	-	Yes	-	-	-
IMG 4637	Budorcas taxicolor	Artiodactyla	Ruminantia	-	-	-	40	-	-	-	Yes	-	-	-
IMG 4636	Budorcas taxicolor	Artiodactyla	Ruminantia	-	-	-	43	-	-	-	Yes	-	-	-
IMG 4635	Budorcas taxicolor	Artiodactyla	Ruminantia	-	-	-	41	-	-	-	Yes	-	-	-
IMG 4634	Budorcas taxicolor	Artiodactyla	Ruminantia	-	-	-	41	-	-	-	Yes	-	-	-
IMG 4633	Budorcas taxicolor	Artiodactyla	Ruminantia	-	-	-	41	-	-	-	Yes	-	-	-
IMG 7736	Budorcas taxicolor	Artiodactyla	Ruminantia	-	-	-	36	-	-	-	Yes	-	-	-
IMG 8331	Budorcas taxicolor	Artiodactyla	Ruminantia	-	-	-	45	-	-	-	Yes	-	-	-
IMG 8330	Budorcas taxicolor	Artiodactyla	Ruminantia	-	-	-	46	-	-	-	Yes	-	-	-
IMG 8329	Budorcas taxicolor	Artiodactyla	Ruminantia	-	-	-	44	-	-	-	Yes	-	-	-
IMG 8321	Budorcas taxicolor	Artiodactyla	Ruminantia	-	-	-	45	-	-	-	Yes	-	-	-
IMG 8205	Budorcas taxicolor	Artiodactyla	Ruminantia	-	-	-	41	-	-	-	Yes	-	-	-
IMG 8204	Budorcas taxicolor	Artiodactyla	Ruminantia	-	-	-	42	-	-	-	Yes	-	-	-
IMG 8203	Budorcas taxicolor	Artiodactyla	Ruminantia	-	-	-	43	-	-	-	Yes	-	-	-
IMG 8195	Budorcas taxicolor	Artiodactyla	Ruminantia	-	-	-	33	-	-	-	Yes	-	-	-
IMG 8194	Budorcas taxicolor	Artiodactyla	Ruminantia	-	-	-	34	-	-	-	Yes	-	-	-
IMG 8070	Budorcas taxicolor	Artiodactyla	Ruminantia	-	-	-	46	-	-	-	Yes	-	-	-
IMG 8069	Budorcas taxicolor	Artiodactyla	Ruminantia	-	-	-	49	-	-	-	Yes	-	-	-
IMG 8064	Budorcas taxicolor	Artiodactyla	Ruminantia	-	-	-	43	-	-	-	Yes	-	-	-
IMG 8063	Budorcas taxicolor	Artiodactyla	Ruminantia	-	-	-	41	-	-	-	Yes	-	-	-
IMG 8059	Budorcas taxicolor	Artiodactyla	Ruminantia	-	-	-	42	-	-	-	Yes	-	-	-
IMG 8058	Budorcas taxicolor	Artiodactyla	Ruminantia	-	-	-	40	-	-	-	Yes	-	-	-
IMG 8057	Budorcas taxicolor	Artiodactyla	Ruminantia	-	-	-	40	-	-	-	Yes	-	-	-
IMG 8056	Budorcas taxicolor	Artiodactyla	Ruminantia	-	-	-	42	-	-	-	Yes	-	-	-
IMG 8055	Budorcas taxicolor	Artiodactyla	Ruminantia	-	-	-	42	-	-	-	Yes	-	-	-
IMG 8054	Budorcas taxicolor	Artiodactyla	Ruminantia	-	-	-	40	-	-	-	Yes	-	-	-
IMG 8053	Budorcas taxicolor	Artiodactyla	Ruminantia	-	-	-	41	-	-	-	Yes	-	-	-
IMG 8052	Budorcas taxicolor	Artiodactyla	Ruminantia	-	-	-	43	-	-	-	Yes	-	-	-
IMG 8051	Budorcas taxicolor	Artiodactyla	Ruminantia	-	-	-	42	-	-	-	Yes	-	-	-
IMG 8050	Budorcas taxicolor	Artiodactyla	Ruminantia	-	-	-	41	-	-	-	Yes	-	-	-
IMG 8049	Budorcas taxicolor	Artiodactyla	Ruminantia	-	-	-	43	-	-	-	Yes	-	-	-
IMG 8048	Budorcas taxicolor	Artiodactyla	Ruminantia	-	-	-	42	-	-	-	Yes	-	-	-
IMG 8047	Budorcas taxicolor	Artiodactyla	Ruminantia	-	-	-	43	-	-	-	Yes	-	-	-
IMG 8046	Budorcas taxicolor	Artiodactyla	Ruminantia	-	-	-	44	-	-	-	Yes	-	-	-
IMG 7741	Budorcas taxicolor	Artiodactyla	Ruminantia	-	-	-	41	-	-	-	Yes	-	-	-
IMG 7740	Budorcas taxicolor	Artiodactyla	Ruminantia	-	-	-	41	-	-	-	Yes	-	-	-
IMG 7739	Budorcas taxicolor	Artiodactyla	Ruminantia	-	-	-	38	-	-	-	Yes	-	-	-
IMG 7738	Budorcas taxicolor	Artiodactyla	Ruminantia	-	-	-	40	-	-	-	Yes	-	-	-
IMG 7737	Budorcas taxicolor	Artiodactyla	Ruminantia	-	-	-	38	-	-	-	Yes	-	-	-
IMG 8338	Budorcas taxicolor	Artiodactyla	Ruminantia	-	-	-	49	-	-	-	Yes	-	-	-
IMG 8337	Budorcas taxicolor	Artiodactyla	Ruminantia	-	-	-	45	-	-	-	Yes	-	-	-
IMG 8336	Budorcas taxicolor	Artiodactyla	Ruminantia	-	-	-	47	-	-	-	Yes	-	-	-
IMG 8335	Budorcas taxicolor	Artiodactyla	Ruminantia	-	-	-	48	-	-	-	Yes	-	-	-
IMG 8332	Budorcas taxicolor	Artiodactyla	Ruminantia	-	-	-	46	-	-	-	Yes	-	-	-
-	Budorcas taxicolor	Artiodactyla	Ruminantia	54	54	54	46	Mixed	yes	300	Yes	closed	Neas J.F., Hoffmann R.S. (1987) Budorcas taxicolor. Mammalian Species 1. https://doi.org/10.2307/3503907	-
AZ1973	Camelus bactrianus	Artiodactyla	Tylopoda	21	23	19	-	-	-	-	no	-	-	Donald Gordon Medical Centre, Johannesburg
Girard 1929 Fig.1	Camelus bactrianus	Artiodactyla	Tylopoda	8	8	-	-	-	-	-	no	-	-	Girard L. (1929) L'attitude normale de la tête déterminée par le labyrinthe de l'oreille. Bulletins et Mémoires de la Société d'anthropologie de Paris, VII° Série 10, 79–99.
IMG 5128	Camelus bactrianus	Artiodactyla	Tylopoda	-	-	-	2	-	-	-	no	-	-	-
IMG 5127	Camelus bactrianus	Artiodactyla	Tylopoda	-	-	-	4	-	-	-	no	-	-	-
IMG 5126	Camelus bactrianus	Artiodactyla	Tylopoda	-	-	-	5	-	-	-	no	-	-	-
IMG 5125	Camelus bactrianus	Artiodactyla	Tylopoda	-	-	-	4	-	-	-	no	-	-	-
IMG 5124	Camelus bactrianus	Artiodactyla	Tylopoda	-	-	-	4	-	-	-	no	-	-	-
IMG 5123	Camelus bactrianus	Artiodactyla	Tylopoda	-	-	-	3	-	-	-	no	-	-	-
IMG 5122	Camelus bactrianus	Artiodactyla	Tylopoda	-	-	-	8	-	-	-	no	-	-	-
IMG 5118	Camelus bactrianus	Artiodactyla	Tylopoda	-	-	-	6	-	-	-	no	-	-	-
IMG 5117	Camelus bactrianus	Artiodactyla	Tylopoda	-	-	-	4	-	-	-	no	-	-	-
IMG 5116	Camelus bactrianus	Artiodactyla	Tylopoda	-	-	-	1	-	-	-	no	-	-	-
IMG 5114	Camelus bactrianus	Artiodactyla	Tylopoda	-	-	-	3	-	-	-	no	-	-	-
IMG 5113	Camelus bactrianus	Artiodactyla	Tylopoda	-	-	-	4	-	-	-	no	-	-	-
IMG 5112	Camelus bactrianus	Artiodactyla	Tylopoda	-	-	-	6	-	-	-	no	-	-	-
IMG 5111	Camelus bactrianus	Artiodactyla	Tylopoda	-	-	-	3	-	-	-	no	-	-	-
IMG 5110	Camelus bactrianus	Artiodactyla	Tylopoda	-	-	-	5	-	-	-	no	-	-	-
IMG 3822	Camelus bactrianus	Artiodactyla	Tylopoda	-	-	-	10	-	-	-	no	-	-	-
IMG 3821	Camelus bactrianus	Artiodactyla	Tylopoda	-	-	-	18	-	-	-	no	-	-	-
IMG 3820	Camelus bactrianus	Artiodactyla	Tylopoda	-	-	-	11	-	-	-	no	-	-	-
IMG 3819	Camelus bactrianus	Artiodactyla	Tylopoda	-	-	-	5	-	-	-	no	-	-	-
IMG 3818	Camelus bactrianus	Artiodactyla	Tylopoda	-	-	-	8	-	-	-	no	-	-	-
IMG 3817	Camelus bactrianus	Artiodactyla	Tylopoda	-	-	-	4	-	-	-	no	-	-	-
IMG 3816	Camelus bactrianus	Artiodactyla	Tylopoda	-	-	-	4	-	-	-	no	-	-	-
IMG 3815	Camelus bactrianus	Artiodactyla	Tylopoda	-	-	-	6	-	-	-	no	-	-	-
IMG 3814	Camelus bactrianus	Artiodactyla	Tylopoda	-	-	-	8	-	-	-	no	-	-	-
IMG 3009	Camelus bactrianus	Artiodactyla	Tylopoda	-	-	-	5	-	-	-	no	-	-	-
IMG 3008	Camelus bactrianus	Artiodactyla	Tylopoda	-	-	-	7	-	-	-	no	-	-	-
IMG 3007	Camelus bactrianus	Artiodactyla	Tylopoda	-	-	-	8	-	-	-	no	-	-	-
IMG 3006	Camelus bactrianus	Artiodactyla	Tylopoda	-	-	-	12	-	-	-	no	-	-	-
IMG 3005	Camelus bactrianus	Artiodactyla	Tylopoda	-	-	-	8	-	-	-	no	-	-	-
IMG 3004	Camelus bactrianus	Artiodactyla	Tylopoda	-	-	-	11	-	-	-	no	-	-	-
IMG 1526	Camelus bactrianus	Artiodactyla	Tylopoda	-	-	-	9	-	-	-	no	-	-	-
IMG 1525	Camelus bactrianus	Artiodactyla	Tylopoda	-	-	-	7	-	-	-	no	-	-	-
IMG 1523	Camelus bactrianus	Artiodactyla	Tylopoda	-	-	-	-12	-	-	-	no	-	-	-
IMG 1489	Camelus bactrianus	Artiodactyla	Tylopoda	-	-	-	-7	-	-	-	no	-	-	-
IMG 1488	Camelus bactrianus	Artiodactyla	Tylopoda	-	-	-	12	-	-	-	no	-	-	-
IMG 1487	Camelus bactrianus	Artiodactyla	Tylopoda	-	-	-	15	-	-	-	no	-	-	-
IMG 1486	Camelus bactrianus	Artiodactyla	Tylopoda	-	-	-	13	-	-	-	no	-	-	-
IMG 1483	Camelus bactrianus	Artiodactyla	Tylopoda	-	-	-	-11	-	-	-	no	-	-	-
IMG 1480	Camelus bactrianus	Artiodactyla	Tylopoda	-	-	-	-7	-	-	-	no	-	-	-
IMG 1478	Camelus bactrianus	Artiodactyla	Tylopoda	-	-	-	-7	-	-	-	no	-	-	-
IMG 1473	Camelus bactrianus	Artiodactyla	Tylopoda	-	-	-	7	-	-	-	no	-	-	-
IMG 5152	Camelus bactrianus	Artiodactyla	Tylopoda	-	-	-	-4	-	-	-	no	-	-	-
IMG 5151	Camelus bactrianus	Artiodactyla	Tylopoda	-	-	-	-5	-	-	-	no	-	-	-
IMG 5150	Camelus bactrianus	Artiodactyla	Tylopoda	-	-	-	-8	-	-	-	no	-	-	-
IMG 51449	Camelus bactrianus	Artiodactyla	Tylopoda	-	-	-	-9	-	-	-	no	-	-	-
IMG 5148	Camelus bactrianus	Artiodactyla	Tylopoda	-	-	-	-10	-	-	-	no	-	-	-
IMG 5146	Camelus bactrianus	Artiodactyla	Tylopoda	-	-	-	-9	-	-	-	no	-	-	-
IMG 5144	Camelus bactrianus	Artiodactyla	Tylopoda	-	-	-	-14	-	-	-	no	-	-	-
IMG 5143	Camelus bactrianus	Artiodactyla	Tylopoda	-	-	-	-13	-	-	-	no	-	-	-
IMG 5142	Camelus bactrianus	Artiodactyla	Tylopoda	-	-	-	-14	-	-	-	no	-	-	-
IMG 5141	Camelus bactrianus	Artiodactyla	Tylopoda	-	-	-	-13	-	-	-	no	-	-	-
IMG 5140	Camelus bactrianus	Artiodactyla	Tylopoda	-	-	-	-11	-	-	-	no	-	-	-
IMG 5139	Camelus bactrianus	Artiodactyla	Tylopoda	-	-	-	-13	-	-	-	no	-	-	-
IMG 5137	Camelus bactrianus	Artiodactyla	Tylopoda	-	-	-	-11	-	-	-	no	-	-	-
IMG 5136	Camelus bactrianus	Artiodactyla	Tylopoda	-	-	-	-10	-	-	-	no	-	-	-
IMG 5135	Camelus bactrianus	Artiodactyla	Tylopoda	-	-	-	-11	-	-	-	no	-	-	-
IMG 5132	Camelus bactrianus	Artiodactyla	Tylopoda	-	-	-	3	-	-	-	no	-	-	-
IMG 5131	Camelus bactrianus	Artiodactyla	Tylopoda	-	-	-	4	-	-	-	no	-	-	-
IMG 5130	Camelus bactrianus	Artiodactyla	Tylopoda	-	-	-	3	-	-	-	no	-	-	-
IMG 5129	Camelus bactrianus	Artiodactyla	Tylopoda	-	-	-	3	-	-	-	no	-	-	-
IMG 5325	Camelus bactrianus	Artiodactyla	Tylopoda	-	-	-	5	-	-	-	no	-	-	-
IMG 5324	Camelus bactrianus	Artiodactyla	Tylopoda	-	-	-	4	-	-	-	no	-	-	-
IMG 5323	Camelus bactrianus	Artiodactyla	Tylopoda	-	-	-	5	-	-	-	no	-	-	-
IMG 5322	Camelus bactrianus	Artiodactyla	Tylopoda	-	-	-	-4	-	-	-	no	-	-	-
IMG 5321	Camelus bactrianus	Artiodactyla	Tylopoda	-	-	-	-4	-	-	-	no	-	-	-
IMG 5319	Camelus bactrianus	Artiodactyla	Tylopoda	-	-	-	12	-	-	-	no	-	-	-
IMG 5318	Camelus bactrianus	Artiodactyla	Tylopoda	-	-	-	11	-	-	-	no	-	-	-
IMG 5155	Camelus bactrianus	Artiodactyla	Tylopoda	-	-	-	-3	-	-	-	no	-	-	-
IMG 5154	Camelus bactrianus	Artiodactyla	Tylopoda	-	-	-	-4	-	-	-	no	-	-	-
IMG 5153	Camelus bactrianus	Artiodactyla	Tylopoda	-	-	-	-3	-	-	-	no	-	-	-
IMG 8781	Camelus bactrianus	Artiodactyla	Tylopoda	-	-	-	-9	-	-	-	no	-	-	-
IMG 8780	Camelus bactrianus	Artiodactyla	Tylopoda	-	-	-	-7	-	-	-	no	-	-	-
IMG 8778	Camelus bactrianus	Artiodactyla	Tylopoda	-	-	-	-1	-	-	-	no	-	-	-
IMG 8777	Camelus bactrianus	Artiodactyla	Tylopoda	-	-	-	-3	-	-	-	no	-	-	-
IMG 8775	Camelus bactrianus	Artiodactyla	Tylopoda	-	-	-	21	-	-	-	no	-	-	-
IMG 8773	Camelus bactrianus	Artiodactyla	Tylopoda	-	-	-	0	-	-	-	no	-	-	-
IMG 8772	Camelus bactrianus	Artiodactyla	Tylopoda	-	-	-	-5	-	-	-	no	-	-	-
IMG 8771	Camelus bactrianus	Artiodactyla	Tylopoda	-	-	-	-4	-	-	-	no	-	-	-
IMG 8770	Camelus bactrianus	Artiodactyla	Tylopoda	-	-	-	-3	-	-	-	no	-	-	-
IMG 8769	Camelus bactrianus	Artiodactyla	Tylopoda	-	-	-	-4	-	-	-	no	-	-	-
IMG 8768	Camelus bactrianus	Artiodactyla	Tylopoda	-	-	-	-2	-	-	-	no	-	-	-
IMG 8767	Camelus bactrianus	Artiodactyla	Tylopoda	-	-	-	-3	-	-	-	no	-	-	-
IMG 8765	Camelus bactrianus	Artiodactyla	Tylopoda	-	-	-	9	-	-	-	no	-	-	-
IMG 8763	Camelus bactrianus	Artiodactyla	Tylopoda	-	-	-	6	-	-	-	no	-	-	-
IMG 8761	Camelus bactrianus	Artiodactyla	Tylopoda	-	-	-	5	-	-	-	no	-	-	-
IMG 8759	Camelus bactrianus	Artiodactyla	Tylopoda	-	-	-	5	-	-	-	no	-	-	-
IMG 6457	Camelus bactrianus	Artiodactyla	Tylopoda	-	-	-	5	-	-	-	no	-	-	-
IMG 5668	Camelus bactrianus	Artiodactyla	Tylopoda	-	-	-	5	-	-	-	no	-	-	-
IMG 5667	Camelus bactrianus	Artiodactyla	Tylopoda	-	-	-	8	-	-	-	no	-	-	-
IMG 5666	Camelus bactrianus	Artiodactyla	Tylopoda	-	-	-	10	-	-	-	no	-	-	-
IMG 5665	Camelus bactrianus	Artiodactyla	Tylopoda	-	-	-	1	-	-	-	no	-	-	-
IMG 5664	Camelus bactrianus	Artiodactyla	Tylopoda	-	-	-	4	-	-	-	no	-	-	-
IMG 5663	Camelus bactrianus	Artiodactyla	Tylopoda	-	-	-	4	-	-	-	no	-	-	-
IMG 5662	Camelus bactrianus	Artiodactyla	Tylopoda	-	-	-	0	-	-	-	no	-	-	-
IMG 5327	Camelus bactrianus	Artiodactyla	Tylopoda	-	-	-	3	-	-	-	no	-	-	-
IMG 5326	Camelus bactrianus	Artiodactyla	Tylopoda	-	-	-	6	-	-	-	no	-	-	-
IMG 9169	Camelus bactrianus	Artiodactyla	Tylopoda	-	-	-	16	-	-	-	no	-	-	-
IMG 9168	Camelus bactrianus	Artiodactyla	Tylopoda	-	-	-	14	-	-	-	no	-	-	-
IMG 9167	Camelus bactrianus	Artiodactyla	Tylopoda	-	-	-	16	-	-	-	no	-	-	-
IMG 9165	Camelus bactrianus	Artiodactyla	Tylopoda	-	-	-	2	-	-	-	no	-	-	-
IMG 9164	Camelus bactrianus	Artiodactyla	Tylopoda	-	-	-	3	-	-	-	no	-	-	-
IMG 9163	Camelus bactrianus	Artiodactyla	Tylopoda	-	-	-	1	-	-	-	no	-	-	-
IMG 9162	Camelus bactrianus	Artiodactyla	Tylopoda	-	-	-	1	-	-	-	no	-	-	-
IMG 9161	Camelus bactrianus	Artiodactyla	Tylopoda	-	-	-	3	-	-	-	no	-	-	-
IMG 9160	Camelus bactrianus	Artiodactyla	Tylopoda	-	-	-	0	-	-	-	no	-	-	-
IMG 9147	Camelus bactrianus	Artiodactyla	Tylopoda	-	-	-	5	-	-	-	no	-	-	-
IMG 9146	Camelus bactrianus	Artiodactyla	Tylopoda	-	-	-	6	-	-	-	no	-	-	-
IMG 9145	Camelus bactrianus	Artiodactyla	Tylopoda	-	-	-	5	-	-	-	no	-	-	-
IMG 9144	Camelus bactrianus	Artiodactyla	Tylopoda	-	-	-	5	-	-	-	no	-	-	-
IMG 9143	Camelus bactrianus	Artiodactyla	Tylopoda	-	-	-	4	-	-	-	no	-	-	-
IMG 9142	Camelus bactrianus	Artiodactyla	Tylopoda	-	-	-	4	-	-	-	no	-	-	-
IMG 9141	Camelus bactrianus	Artiodactyla	Tylopoda	-	-	-	4	-	-	-	no	-	-	-
IMG 9140	Camelus bactrianus	Artiodactyla	Tylopoda	-	-	-	2	-	-	-	no	-	-	-
IMG 9139	Camelus bactrianus	Artiodactyla	Tylopoda	-	-	-	1	-	-	-	no	-	-	-
IMG 9138	Camelus bactrianus	Artiodactyla	Tylopoda	-	-	-	4	-	-	-	no	-	-	-
IMG 9137	Camelus bactrianus	Artiodactyla	Tylopoda	-	-	-	5	-	-	-	no	-	-	-
IMG 9136	Camelus bactrianus	Artiodactyla	Tylopoda	-	-	-	12	-	-	-	no	-	-	-
IMG 9135	Camelus bactrianus	Artiodactyla	Tylopoda	-	-	-	-5	-	-	-	no	-	-	-
IMG 9134	Camelus bactrianus	Artiodactyla	Tylopoda	-	-	-	-8	-	-	-	no	-	-	-
IMG 9133	Camelus bactrianus	Artiodactyla	Tylopoda	-	-	-	-8	-	-	-	no	-	-	-
IMG 8792	Camelus bactrianus	Artiodactyla	Tylopoda	-	-	-	3	-	-	-	no	-	-	-
IMG 8791	Camelus bactrianus	Artiodactyla	Tylopoda	-	-	-	3	-	-	-	no	-	-	-
IMG 8790	Camelus bactrianus	Artiodactyla	Tylopoda	-	-	-	6	-	-	-	no	-	-	-
IMG 8789	Camelus bactrianus	Artiodactyla	Tylopoda	-	-	-	0	-	-	-	no	-	-	-
IMG 8789	Camelus bactrianus	Artiodactyla	Tylopoda	-	-	-	7	-	-	-	no	-	-	-
IMG 8788	Camelus bactrianus	Artiodactyla	Tylopoda	-	-	-	3	-	-	-	no	-	-	-
IMG 8788	Camelus bactrianus	Artiodactyla	Tylopoda	-	-	-	-6	-	-	-	no	-	-	-
IMG 8787	Camelus bactrianus	Artiodactyla	Tylopoda	-	-	-	7	-	-	-	no	-	-	-
IMG 8787	Camelus bactrianus	Artiodactyla	Tylopoda	-	-	-	4	-	-	-	no	-	-	-
IMG 8786	Camelus bactrianus	Artiodactyla	Tylopoda	-	-	-	5	-	-	-	no	-	-	-
IMG 8785	Camelus bactrianus	Artiodactyla	Tylopoda	-	-	-	4	-	-	-	no	-	-	-
IMG 8784	Camelus bactrianus	Artiodactyla	Tylopoda	-	-	-	5	-	-	-	no	-	-	-
IMG 8783	Camelus bactrianus	Artiodactyla	Tylopoda	-	-	-	6	-	-	-	no	-	-	-
IMG 8782	Camelus bactrianus	Artiodactyla	Tylopoda	-	-	-	5	-	-	-	no	-	-	-
IMG 9171	Camelus bactrianus	Artiodactyla	Tylopoda	-	-	-	12	-	-	-	no	-	-	-
IMG 9170	Camelus bactrianus	Artiodactyla	Tylopoda	-	-	-	12	-	-	-	no	-	-	-
-	Camelus bactrianus	Artiodactyla	Tylopoda	15	16	19	2	Mixed	No	570	no	open	Walker E.P., Nowak R.M., Paradiso J.L. (1983) Walker’s Walker E.P., Nowak R.M., Paradiso J.L. (1983) Walker’s Mammals of the world, 4th ed. ed. Johns Hopkins University Press, Baltimore., 4th ed. ed. Johns Hopkins University Press, Baltimore.	-
ZA849	Camelus dromedarius	Artiodactyla	Tylopoda	6	10	3	-	-	-	-	no	-	-	Donald Gordon Medical Centre, Johannesburg
MS198	Camelus dromedarius	Artiodactyla	Tylopoda	17	14	19	-	-	-	-	no	-	-	Donald Gordon Medical Centre, Johannesburg
ZA1254	Camelus dromedarius	Artiodactyla	Tylopoda	17	17	16	-	-	-	-	no	-	-	Donald Gordon Medical Centre, Johannesburg
IMG 0490	Camelus dromedarius	Artiodactyla	Tylopoda	-	-	-	8	-	-	-	no	-	-	-
IMG 0489	Camelus dromedarius	Artiodactyla	Tylopoda	-	-	-	-4	-	-	-	no	-	-	-
IMG 0487	Camelus dromedarius	Artiodactyla	Tylopoda	-	-	-	11	-	-	-	no	-	-	-
IMG 0485	Camelus dromedarius	Artiodactyla	Tylopoda	-	-	-	11	-	-	-	no	-	-	-
IMG 0484	Camelus dromedarius	Artiodactyla	Tylopoda	-	-	-	5	-	-	-	no	-	-	-
IMG 2480	Camelus dromedarius	Artiodactyla	Tylopoda	-	-	-	-2	-	-	-	no	-	-	-
IMG 2479	Camelus dromedarius	Artiodactyla	Tylopoda	-	-	-	-3	-	-	-	no	-	-	-
IMG 2477	Camelus dromedarius	Artiodactyla	Tylopoda	-	-	-	8	-	-	-	no	-	-	-
IMG 2476	Camelus dromedarius	Artiodactyla	Tylopoda	-	-	-	5	-	-	-	no	-	-	-
IMG 2475	Camelus dromedarius	Artiodactyla	Tylopoda	-	-	-	6	-	-	-	no	-	-	-
IMG 2474	Camelus dromedarius	Artiodactyla	Tylopoda	-	-	-	5	-	-	-	no	-	-	-
IMG 2473	Camelus dromedarius	Artiodactyla	Tylopoda	-	-	-	6	-	-	-	no	-	-	-
IMG 2469	Camelus dromedarius	Artiodactyla	Tylopoda	-	-	-	13	-	-	-	no	-	-	-
IMG 2468	Camelus dromedarius	Artiodactyla	Tylopoda	-	-	-	14	-	-	-	no	-	-	-
IMG 2467	Camelus dromedarius	Artiodactyla	Tylopoda	-	-	-	15	-	-	-	no	-	-	-
IMG 2466	Camelus dromedarius	Artiodactyla	Tylopoda	-	-	-	15	-	-	-	no	-	-	-
IMG 2465	Camelus dromedarius	Artiodactyla	Tylopoda	-	-	-	15	-	-	-	no	-	-	-
IMG 2464	Camelus dromedarius	Artiodactyla	Tylopoda	-	-	-	13	-	-	-	no	-	-	-
IMG 2463	Camelus dromedarius	Artiodactyla	Tylopoda	-	-	-	14	-	-	-	no	-	-	-
IMG 2460	Camelus dromedarius	Artiodactyla	Tylopoda	-	-	-	21	-	-	-	no	-	-	-
IMG 1754	Camelus dromedarius	Artiodactyla	Tylopoda	-	-	-	7	-	-	-	no	-	-	-
IMG 1753	Camelus dromedarius	Artiodactyla	Tylopoda	-	-	-	9	-	-	-	no	-	-	-
IMG 1752	Camelus dromedarius	Artiodactyla	Tylopoda	-	-	-	9	-	-	-	no	-	-	-
IMG 1751	Camelus dromedarius	Artiodactyla	Tylopoda	-	-	-	8	-	-	-	no	-	-	-
IMG 1750	Camelus dromedarius	Artiodactyla	Tylopoda	-	-	-	9	-	-	-	no	-	-	-
IMG 1749	Camelus dromedarius	Artiodactyla	Tylopoda	-	-	-	8	-	-	-	no	-	-	-
IMG 1748	Camelus dromedarius	Artiodactyla	Tylopoda	-	-	-	7	-	-	-	no	-	-	-
IMG 0496	Camelus dromedarius	Artiodactyla	Tylopoda	-	-	-	10	-	-	-	no	-	-	-
IMG 0495	Camelus dromedarius	Artiodactyla	Tylopoda	-	-	-	-6	-	-	-	no	-	-	-
IMG 0494	Camelus dromedarius	Artiodactyla	Tylopoda	-	-	-	-1	-	-	-	no	-	-	-
IMG 7754	Camelus dromedarius	Artiodactyla	Tylopoda	-	-	-	4	-	-	-	no	-	-	-
IMG 7753	Camelus dromedarius	Artiodactyla	Tylopoda	-	-	-	5	-	-	-	no	-	-	-
IMG 7752	Camelus dromedarius	Artiodactyla	Tylopoda	-	-	-	6	-	-	-	no	-	-	-
IMG 7751	Camelus dromedarius	Artiodactyla	Tylopoda	-	-	-	5	-	-	-	no	-	-	-
IMG 7750	Camelus dromedarius	Artiodactyla	Tylopoda	-	-	-	6	-	-	-	no	-	-	-
IMG 7749	Camelus dromedarius	Artiodactyla	Tylopoda	-	-	-	8	-	-	-	no	-	-	-
IMG 7748	Camelus dromedarius	Artiodactyla	Tylopoda	-	-	-	8	-	-	-	no	-	-	-
IMG 6473	Camelus dromedarius	Artiodactyla	Tylopoda	-	-	-	-6	-	-	-	no	-	-	-
IMG 6471	Camelus dromedarius	Artiodactyla	Tylopoda	-	-	-	-5	-	-	-	no	-	-	-
IMG 6470	Camelus dromedarius	Artiodactyla	Tylopoda	-	-	-	-6	-	-	-	no	-	-	-
IMG 6466	Camelus dromedarius	Artiodactyla	Tylopoda	-	-	-	-4	-	-	-	no	-	-	-
IMG 6465	Camelus dromedarius	Artiodactyla	Tylopoda	-	-	-	-5	-	-	-	no	-	-	-
IMG 6463	Camelus dromedarius	Artiodactyla	Tylopoda	-	-	-	5	-	-	-	no	-	-	-
IMG 6461	Camelus dromedarius	Artiodactyla	Tylopoda	-	-	-	8	-	-	-	no	-	-	-
IMG 6459	Camelus dromedarius	Artiodactyla	Tylopoda	-	-	-	7	-	-	-	no	-	-	-
IMG 6458	Camelus dromedarius	Artiodactyla	Tylopoda	-	-	-	6	-	-	-	no	-	-	-
IMG 6455	Camelus dromedarius	Artiodactyla	Tylopoda	-	-	-	-5	-	-	-	no	-	-	-
IMG 6454	Camelus dromedarius	Artiodactyla	Tylopoda	-	-	-	-6	-	-	-	no	-	-	-
IMG 6453	Camelus dromedarius	Artiodactyla	Tylopoda	-	-	-	-5	-	-	-	no	-	-	-
IMG 04902	Camelus dromedarius	Artiodactyla	Tylopoda	-	-	-	-6	-	-	-	no	-	-	-
IMG 04882	Camelus dromedarius	Artiodactyla	Tylopoda	-	-	-	-6	-	-	-	no	-	-	-
IMG 04872	Camelus dromedarius	Artiodactyla	Tylopoda	-	-	-	-9	-	-	-	no	-	-	-
IMG 04852	Camelus dromedarius	Artiodactyla	Tylopoda	-	-	-	-8	-	-	-	no	-	-	-
IMG 2959	Camelus dromedarius	Artiodactyla	Tylopoda	-	-	-	6	-	-	-	no	-	-	-
IMG 2958	Camelus dromedarius	Artiodactyla	Tylopoda	-	-	-	6	-	-	-	no	-	-	-
IMG 2957	Camelus dromedarius	Artiodactyla	Tylopoda	-	-	-	4	-	-	-	no	-	-	-
IMG 2956	Camelus dromedarius	Artiodactyla	Tylopoda	-	-	-	8	-	-	-	no	-	-	-
IMG 2955	Camelus dromedarius	Artiodactyla	Tylopoda	-	-	-	9	-	-	-	no	-	-	-
IMG 2481	Camelus dromedarius	Artiodactyla	Tylopoda	-	-	-	7	-	-	-	no	-	-	-
IMG 8757	Camelus dromedarius	Artiodactyla	Tylopoda	-	-	-	-2	-	-	-	no	-	-	-
IMG 8983	Camelus dromedarius	Artiodactyla	Tylopoda	-	-	-	-5	-	-	-	no	-	-	-
IMG 8982	Camelus dromedarius	Artiodactyla	Tylopoda	-	-	-	-5	-	-	-	no	-	-	-
IMG 8981	Camelus dromedarius	Artiodactyla	Tylopoda	-	-	-	-4	-	-	-	no	-	-	-
IMG 8980	Camelus dromedarius	Artiodactyla	Tylopoda	-	-	-	-4	-	-	-	no	-	-	-
IMG 8979	Camelus dromedarius	Artiodactyla	Tylopoda	-	-	-	-6	-	-	-	no	-	-	-
IMG 8978	Camelus dromedarius	Artiodactyla	Tylopoda	-	-	-	-5	-	-	-	no	-	-	-
IMG 8966	Camelus dromedarius	Artiodactyla	Tylopoda	-	-	-	8	-	-	-	no	-	-	-
IMG 8965	Camelus dromedarius	Artiodactyla	Tylopoda	-	-	-	6	-	-	-	no	-	-	-
IMG 8963	Camelus dromedarius	Artiodactyla	Tylopoda	-	-	-	9	-	-	-	no	-	-	-
IMG 8964	Camelus dromedarius	Artiodactyla	Tylopoda	-	-	-	6	-	-	-	no	-	-	-
IMG 8962	Camelus dromedarius	Artiodactyla	Tylopoda	-	-	-	10	-	-	-	no	-	-	-
IMG 8960	Camelus dromedarius	Artiodactyla	Tylopoda	-	-	-	7	-	-	-	no	-	-	-
IMG 8955	Camelus dromedarius	Artiodactyla	Tylopoda	-	-	-	-12	-	-	-	no	-	-	-
IMG 8954	Camelus dromedarius	Artiodactyla	Tylopoda	-	-	-	-7	-	-	-	no	-	-	-
IMG 8953	Camelus dromedarius	Artiodactyla	Tylopoda	-	-	-	-9	-	-	-	no	-	-	-
IMG 8952	Camelus dromedarius	Artiodactyla	Tylopoda	-	-	-	-12	-	-	-	no	-	-	-
IMG 8951	Camelus dromedarius	Artiodactyla	Tylopoda	-	-	-	-13	-	-	-	no	-	-	-
IMG 8950	Camelus dromedarius	Artiodactyla	Tylopoda	-	-	-	-11	-	-	-	no	-	-	-
IMG 8949	Camelus dromedarius	Artiodactyla	Tylopoda	-	-	-	-13	-	-	-	no	-	-	-
IMG 8948	Camelus dromedarius	Artiodactyla	Tylopoda	-	-	-	-13	-	-	-	no	-	-	-
IMG 8947	Camelus dromedarius	Artiodactyla	Tylopoda	-	-	-	-11	-	-	-	no	-	-	-
IMG 8946	Camelus dromedarius	Artiodactyla	Tylopoda	-	-	-	-11	-	-	-	no	-	-	-
IMG 8984	Camelus dromedarius	Artiodactyla	Tylopoda	-	-	-	5	-	-	-	no	-	-	-
IMG 9162	Camelus dromedarius	Artiodactyla	Tylopoda	-	-	-	-10	-	-	-	no	-	-	-
IMG 9161	Camelus dromedarius	Artiodactyla	Tylopoda	-	-	-	-9	-	-	-	no	-	-	-
IMG 9160	Camelus dromedarius	Artiodactyla	Tylopoda	-	-	-	-10	-	-	-	no	-	-	-
IMG 9159	Camelus dromedarius	Artiodactyla	Tylopoda	-	-	-	-9	-	-	-	no	-	-	-
IMG 9156	Camelus dromedarius	Artiodactyla	Tylopoda	-	-	-	-6	-	-	-	no	-	-	-
IMG 9155	Camelus dromedarius	Artiodactyla	Tylopoda	-	-	-	-5	-	-	-	no	-	-	-
IMG 9154	Camelus dromedarius	Artiodactyla	Tylopoda	-	-	-	-5	-	-	-	no	-	-	-
IMG 9153	Camelus dromedarius	Artiodactyla	Tylopoda	-	-	-	-7	-	-	-	no	-	-	-
IMG 9152	Camelus dromedarius	Artiodactyla	Tylopoda	-	-	-	-6	-	-	-	no	-	-	-
IMG 9151	Camelus dromedarius	Artiodactyla	Tylopoda	-	-	-	-7	-	-	-	no	-	-	-
IMG 9150	Camelus dromedarius	Artiodactyla	Tylopoda	-	-	-	-6	-	-	-	no	-	-	-
IMG 9148	Camelus dromedarius	Artiodactyla	Tylopoda	-	-	-	-7	-	-	-	no	-	-	-
IMG 9149	Camelus dromedarius	Artiodactyla	Tylopoda	-	-	-	-7	-	-	-	no	-	-	-
IMG 9147	Camelus dromedarius	Artiodactyla	Tylopoda	-	-	-	-6	-	-	-	no	-	-	-
[truncated: 8,558 more rows]

## Sheet: Abbreviations
AMNH	Museum of Natural History
AZ and TM	Ditsong Museum
BP	Evolutionary Studies Institute of the University of the Witwatersrand
MS and ZA	School of Anatomical Science of the University of the Witwatersrand
MHN-aix	Muséum d’Histoire Naturelle, Aix-en-Provence
MNHN	Museum National d’Histoire Naturelle, Paris
NMV	Naturhistorisches Museum Vienna
NMB	Natural History Museum of Basel
UM	Institut des Sciences de l’Evolution de Montpellier, Université de Montpellier
WLSM	Wits Life Science Museum
YPM	Yale Peabody Museum of Natural History
ZM	Zoological Museum of the University of Zurich

## Sheet: Coef_Regs_
Regression 1 (Photo~LSC)
	Coefficients	CI lower limit (95%)	CI upper limit (95%)
Intercept	13.4677	4.45683	22.4785
LSC	0.384217	0.242358	0.526076
Residuals	11.5247	10.0146	13.5753
Regression 2 (Photo~LSC*Bodymass)
	Coefficients	CI lower limit (95%)	CI upper limit (95%)
Intercept	11.6772	1.70816	21.6461
LSC	0.327776	0.147918	0.507635
Bodymass	-0.00120406	-0.0129364	0.0105283
LSC:Bodymass	0.000206722	-0.00017408	0.000587525
Residuals	11.0194	9.57552	12.9801

## Sheet: Duijm (1951)
	Head posture (°)	Reconstructed cranial orientation (°) based on the orientatino of the beak
Ardea cinerea	5	-4
Alca torda	-14	-3.5
Larus argentatus	8.5	0
Colymbus stellatus	-15	1.5
Uria aalge	-4	1.5
Podiceps cristatus	12	3
Phalacrocorax carbo	-8	3
Turdus merula	1	3.5
Charadrius apricarius	15	5.5
Corvus frugilegus	4	6
Larus ridibundus	8	7
Corvus corone cornix	4	7
Passer domesticus	2	7
Larus marinus	3	8.5
Numenius arquata	17	11
Sturnus vulgaris	-5	13
Anas pletyrrhynchus	18	14.5
Platalea leucorodea	48	19.5
Cygnus olor	23	20.5
Vanellus vanellus	25	22
Fulica atra	25	23
Gallinula chloropus	28	23
Tringa totanus	22	23.5
Haematopus ostralegus	32	24.5
Ciconia ciconia	50	25
Philomachus pugnax	20	25
Limosa limosa	25	29
Columba palumbus	25	29
Falco tinninculus	26	33
Domicella domicella	50	52.5
Scolopax rusticola	40	54
Capella gallinago	42	60.5

## Sheet: Horns
	Neutral head posture (in°)
Horns, or antlers or ossicones present	Yes or large	No or small	Difference (in°)
Litocranius walleri	12	16	4
Kobus megaceros	13	19	6
Capra ibex	19	32	13
Cervus elaphus	19	25	6
Tragelaphus spekei	19	20	1
Panolia eldii	20	20	0
Rusa unicolor	20	22	2
Tragelaphus strepsiceros	20	25	5
Ovis aries	21	23	2
Rusa alfredi	21	29	8
Tragelaphus angasii	21	23	2
Aepyceros melampus	22	30	8
Redunca arundinum	22	25	3
Rucervus duvauceli	22	24	2
Antilope cervicapra	23	22	-1
Cephalophus niger	23	11	-12
Tragelaphus imberbis	23	20	-3
Tragelaphus scriptus	23	28	5
Cephalophus natalensis	24	27	3
Cervus (Przewalskium) albirostris	24	33	9
Ovis orientalis	25	31	6
Raphicerus campestris	25	34	9
Axis axis	26	28	2
Capra falconeri	26	32	6
Dama dama	26	24	-2
Kobus leche	26	27	1
Ovis ammon	26	20	-6
Madoqua sp.	28	18	-10
Pudu puda	28	27	-1
Axis (Hyelaphus) porcinus	29	28	-1
Boselaphus tragocamelus	30	27	-3
Capreolus capreolus	30	27	-3
Rusa timorensis	30	29	-1
Kobus ellipsiprymnus	31	31	0
Muntiacus reevesi	31	26	-5
Redunca fulvorufula	31	22	-9
Axis kuhlii	33	21	-12
Capra (aegagrus) hircus	33	23	-10
Bos javanicus	34	28	-6
Capra caucasica	35	37	2
Okapia johnstoni	36	32	-4
Bos taurus	40	37	-3
Elaphurus davidianus	41	36	-5
Hemitragus jemlahicus	44	32	-12
		Average	-0.0909091

## Sheet: Lamda
	LSC	Photo	Bodymass
lambda	0.83629958	0.973514277	0.989629134
logL	-435.4342132	-459.0377032	-1076.788042
logL0	-453.1677635	-494.1278729	-1172.595115
P	2.59E-09	5.41E-17	1.41E-43

## Sheet: Permutation
	Headbutting	Horns
D	-0.278864819	-1.103334113
P1	0	0
P0	0.798	0.987

## Sheet: AIC
	Modnames	K	AICc	Delta_AICc	ModelLik	AICcWt	LL	Cum.Wt
9	EB2	5	571.2762728	0	1	0.584596603	-280.253521	0.584596603
6	BM2	5	573.7693581	2.49308532	0.287497056	0.168069802	-281.5000637	0.752666405
4	EB	3	574.2176727	2.941399834	0.229764613	0.134319612	-283.9588363	0.886986018
8	Lambda2	6	575.895584	4.619311221	0.099295442	0.058047778	-281.4023375	0.945033796
1	BM	3	576.710508	5.434235212	0.066064905	0.038621319	-285.205254	0.983655115
3	Lambda	4	578.4302949	7.154022033	0.027959143	0.01634482	-284.9619829	0.999999935
7	OU2	5	603.3179613	32.04168849	1.10E-07	6.44E-08	-296.2743653	0.999999999
2	OU	3	613.3679833	42.09171048	7.24E-10	4.23E-10	-303.5339917	1
10	OLS2	5	614.8286368	43.55236402	3.49E-10	2.04E-10	-302.029703	1
5	OLS	3	626.0165047	54.74023187	1.30E-12	7.59E-13	-309.8582523	1
Models 1 to 5 have the formula: Photo~LSC
Models 6 to 10 have the formula: Photo~LSC*Body_mass
	Modnames	K	AICc	Delta_AICc	ModelLik	AICcWt	LL	Cum.Wt
4	EB	3	574.3391834	0	1	0.696935966	-284.0195917	0.696935966
1	BM	3	576.710508	2.37132467	0.30554374	0.212944422	-285.205254	0.909880387
3	Lambda	4	578.4302949	4.091111491	0.129308307	0.09011961	-284.9619829	0.999999998
2	OU	3	613.3679833	39.02879994	3.35E-09	2.33E-09	-303.5339917	1
5	OLS	3	626.0165047	51.67732132	6.00E-12	4.18E-12	-309.8582523	1
	Modnames	K	AICc	Delta_AICc	ModelLik	AICcWt	LL	Cum.Wt
4	EB	3	75.42335655	0	1	0.787981287	-34.56167828	0.787981287
3	Lambda	4	79.16841805	3.745061501	0.153734106	0.121139599	-35.33104447	0.909120887
1	BM	3	79.74356519	4.320208639	0.115313091	0.090864558	-36.7217826	0.999985444
2	OU	3	97.22770476	21.80434821	1.84E-05	1.45E-05	-45.46385238	0.999999958
5	OLS	3	108.8990911	33.47573456	5.38E-08	4.24E-08	-51.29954556	1
	Modnames	K	AICc	Delta_AICc	ModelLik	AICcWt	LL	Cum.Wt
4	EB	3	149.8850237	0	1	0.488344097	-71.80458083	0.488344097
3	Lambda	4	149.9764752	0.091451523	0.955303908	0.466517024	-70.75567948	0.954861121
2	OU	3	154.9682399	5.083216191	0.078739677	0.038452056	-74.34618892	0.993313177
5	OLS	3	159.8394116	9.954387919	0.006893379	0.003366341	-76.78177479	0.996679518
1	BM	3	159.8668445	9.981820756	0.006799472	0.003320482	-76.79549121	1
